# Supplementary material for: Enhancing rice production sustainability and resilience via reactivating small water bodies for irrigation and drainage
Source: Nat Commun. 2023 Jun 26;14:3794. doi: 10.1038/s41467-023-39454-w (PMC10293188; doi:10.1038/s41467-023-39454-w)
Supplement: Supplementary file 4 — Supplementary Data 1 [file 41467_2023_39454_MOESM4_ESM.csv]

Supplementary Data 1. The 100 parameter sets for nutrient retention of ditches and ponds generated with Monte Carlo sampling
Set No.	vf_N (cm/d)	vf_P (cm/d)	ENC0 (mg/L)	EPC0 (mg/L)
1	4.18	1	5.68	0.94
2	4.45	1.08	5.08	0.92
3	5.42	1.39	5.03	0.73
4	5.77	1.43	4.97	0.68
5	5.99	1.52	4.94	0.65
6	6.19	1.52	4.81	0.64
7	6.57	1.56	4.78	0.62
8	6.74	1.59	4.72	0.61
9	6.82	1.65	4.41	0.59
10	6.96	1.75	4.1	0.55
11	7.2	1.76	4.07	0.54
12	7.32	1.77	3.92	0.46
13	7.35	1.83	3.86	0.46
14	7.42	1.91	3.78	0.43
15	7.53	1.91	3.72	0.41
16	7.63	1.91	3.67	0.4
17	7.67	2.02	3.63	0.4
18	7.76	2.07	3.58	0.4
19	7.84	2.08	3.24	0.38
20	7.92	2.09	3.24	0.37
21	7.98	2.1	3.23	0.36
22	8.06	2.13	3.23	0.34
23	8.19	2.13	3.2	0.32
24	8.25	2.14	3.16	0.3
25	8.34	2.23	3.14	0.3
26	8.53	2.39	2.99	0.29
27	8.57	2.42	2.92	0.28
28	9.03	2.47	2.9	0.27
29	9.06	2.49	2.85	0.27
30	9.34	2.54	2.72	0.27
31	9.45	2.55	2.57	0.26
32	9.54	2.56	2.52	0.26
33	9.96	2.57	2.51	0.26
34	10.15	2.61	2.51	0.25
35	10.32	2.63	2.49	0.22
36	10.42	2.64	2.43	0.22
37	10.72	2.76	2.37	0.22
38	10.72	2.76	2.37	0.22
39	10.9	2.76	2.35	0.21
40	10.93	2.82	2.29	0.21
41	11.07	2.83	2.28	0.21
42	11.23	2.83	2.23	0.2
43	11.46	2.87	2.21	0.19
44	11.55	2.88	2.17	0.19
45	11.6	2.89	2.07	0.18
46	11.61	2.91	2.05	0.18
47	11.61	2.98	2.04	0.18
48	11.62	3.07	2.02	0.18
49	11.87	3.08	2	0.17
50	11.92	3.11	2	0.17
51	12.16	3.12	1.97	0.16
52	12.59	3.13	1.94	0.16
53	12.7	3.19	1.92	0.16
54	12.93	3.2	1.91	0.16
55	13.26	3.2	1.91	0.15
56	13.35	3.2	1.87	0.15
57	13.87	3.22	1.85	0.15
58	14.18	3.24	1.84	0.15
59	14.22	3.25	1.82	0.14
60	14.38	3.33	1.72	0.14
61	14.53	3.34	1.69	0.14
62	14.8	3.41	1.59	0.14
63	14.95	3.48	1.57	0.14
64	15.06	3.52	1.56	0.14
65	15.72	3.54	1.54	0.13
66	15.85	3.62	1.54	0.13
67	15.94	3.67	1.51	0.12
68	16.38	3.68	1.39	0.12
69	16.61	3.7	1.33	0.11
70	16.98	3.73	1.26	0.11
71	17.42	3.89	1.26	0.11
72	17.45	3.92	1.26	0.1
73	17.72	3.95	1.23	0.1
74	18.18	3.97	1.23	0.1
75	18.71	4.32	1.21	0.1
76	18.74	4.35	1.15	0.09
77	18.88	4.41	1.1	0.09
78	18.97	4.49	1.08	0.09
79	19	4.61	1.04	0.09
80	19.15	4.62	1	0.09
81	19.17	4.63	1	0.08
82	19.56	4.7	0.97	0.08
83	21.85	4.71	0.96	0.08
84	22.03	4.75	0.94	0.07
85	22.04	4.8	0.94	0.07
86	22.79	4.83	0.92	0.07
87	22.83	4.84	0.9	0.06
88	23.62	4.87	0.87	0.06
89	23.66	5.01	0.86	0.06
90	25.07	5.02	0.83	0.06
91	25.15	5.48	0.82	0.06
92	25.16	5.73	0.81	0.06
93	25.27	5.75	0.78	0.06
94	26.96	5.8	0.78	0.06
95	27.7	6.46	0.75	0.05
96	29.16	6.52	0.74	0.05
97	30.93	6.53	0.72	0.04
98	31.15	9.06	0.56	0.04
99	32.94	9.12	0.51	0.03
100	39.46	12.76	0.47	0.02
