# Supplementary material for: Enhancing rice production sustainability and resilience via reactivating small water bodies for irrigation and drainage
Source: Nat Commun. 2023 Jun 26;14:3794. doi: 10.1038/s41467-023-39454-w (PMC10293188; doi:10.1038/s41467-023-39454-w)
Supplement: Supplementary file 6 — Source Data [file 41467_2023_39454_MOESM6_ESM.xlsx]

## Sheet: Figure 2a
Figure 2a
Year	Number of Beitangs (106)	Irrigated area (106 ha)	Drainage area (106 ha)	Population (109)	Area of rice field (106 ha)	Number of reservoirs (103)	Area of aquaculture ponds (106 ha)
1950				0.55	26.1
1951				0.56	26.9
1952		20		0.57	28.4
1953				0.59	28.3
1954				0.6	28.7
1955				0.61	29.2
1956				0.63	33.3
1957		27.3		0.65	32.2		0.63
1958	8.3	34		0.66	31.9
1959				0.67	29
1960				0.66	29.6
1961				0.66	26.3
1962		30.5		0.67	26.9		0.54
1963				0.69	27.7
1964				0.7	29.6
1965		33.1		0.73	29.8
1966				0.75	30.5
1967				0.76	30.4
1968				0.79	29.9
1969				0.81	30.4
1970				0.83	32.4
1971				0.85	34.9
1972				0.87	35.1
1973	5.29			0.89	35.1	72.1
1974	6.69			0.91	35.5	74.7
1975	6.59	43.3		0.92	35.7	73.7
1976	6.5			0.94	36.2	78.5
1977	7.14			0.95	35.5	81.5
1978	4.53	45		0.96	34.4	84.6	0.72
1979	6.42	45		0.98	33.9	86.1	0.75
1980	6.37	44.9		0.99	33.9	86.8	0.82
1981	6.32	44.6		1	33.3	86.9	0.85
1982	6.32	44.2		1.02	33.1	86.9	0.92
1983	6.19	44.6		1.03	33.1	86.6	0.97
1984		44.5		1.04	33.2	85	1.07
1985		44		1.06	32.1	83.2	1.26
1986		44.2		1.08	32.3	82.7	1.34
1987		44.4	18.96	1.09	32.2	82.9	1.39
1988		44.4	19.06	1.11	32	82.9	1.42
1989		44.9	19.23	1.13	32.7	82.8
1990		47.4	19.34	1.14	33.1	83.4
1991		47.8	19.58	1.16	32.6	83.8	1.41
1992		48.6	19.77	1.17	32.1	84.1	1.48
1993		48.7	19.88	1.19	30.4	84.6	1.59
1994		48.8	19.98	1.2	30.2	84.6	1.74
1995		49.3	20.07	1.21	30.7	84.8	1.86
1996		50.4	20.28	1.22	31.4	84.9	1.95
1997		51.2	20.53	1.24	31.8	84.8	2.01
1998		52.3	20.68	1.25	31.2	84.9	2.06
1999		53.2		1.26	31.3		2.14
2000		53.8	20.99	1.27	30	83.3	2.21
2001		54.2	21.02	1.28	28.8	85.1	2.29
2002		54.4	21.1	1.28	28.2	85.3	2.34
2003		54	21.14	1.29	26.5	85.2	2.4
2004		54.5	21.2	1.3	28.4	85.2	2.4
2005		55	21.34	1.31	28.8	85.1	2.47
2006	2.19	55.8	21.38	1.31	28.9	85.8	1.73
2007		56.5	21.42	1.32	29	85.4	1.84
2008		58.5	21.42	1.33	29.4	86.4	2.15
2009		59.3	21.58	1.33	29.8	87.2	2.33
2010		60.3	21.69	1.34	30.1	87.9	2.38
2011		61.7	21.72	1.35	30.3	88.6	2.45
2012		63	21.86	1.36	30.5	89.2	2.57
2013		63.5	21.94	1.37	30.7	97.7	2.62
2014		64.5	22.37	1.38	30.8	97.7	2.66
2015		65.9	22.71	1.38	30.8	98	2.7
2016	3.39	67.1	23.07	1.39	30.7	98.5	2.45
2017		67.8	23.82	1.4	30.7	98.8	2.53
2018		68.3	24.26	1.41	30.2	98.8	2.67
2019		68.7	24.53	1.41	29.7	98.1	2.65
2020		69.2	24.59	1.41	30.1	98.1

## Sheet: Figure 2b
Figure 2b
Rice-growing provinces	Area percentage of ditches in IDU (%)	Area percentage of ponds in IDU (%)	Rice regions	Composition of irrigation and drainage styles
				Totally centralized	Partly decentralized 1	Partly decentralized 2	Quasi-decentralized
Heilongjiang	6	0.01	Northeast	0.75	0.25	0	0
Jilin	3.6	0.03
Liaoning	6.7	0.01
Jiangsu	7.2	1.75	Changjiang River basin	0.76	0.04	0.16	0.04
Jiangxi	6.4	1.31
Hubei	6.3	1.38
Anhui	5.6	1.71
Hunan	4.8	2.34
Shanghai	5	0.05
Sichuan	1.6	1.45
Yunnan	2.1	0.43
Guizhou	2	0.21
Hainan	8.8	2.17	Southeast coastal	0.596	0.255	0.1275	0.0225
Fujian	5.3	0.58
Zhejiang	3.8	1.22
Guangdong	3.4	1.62
Guangxi	3.1	1.13

## Sheet: Figure 3a
Figure 3a
Water footprint (m3/ton)	Totally centralized system			Quasi-decentralized system
	Mean	5% percentile	95% percentile	Mean	5% percentile	95% percentile
Blue water footprint	292	171	418	225	116	350
Green water footprint	447	353	556	428	327	538
Gray water footprint through leaching	7	2	14	7	2	14
Gray water footprint through runoff	614	127	1448	249	7	830
Gray water footprint recyled for evapotranspiration	0	0	0	-92	-127	-59
Gray water footprint from fields to ditches and ponds	672	193	1488	737	214	1596
Total water footprint of the system	1360	854	2193	910	619	1491
Note: the gray water footprint recycled for evapotranpiration of quasi-decentralzied system is described negative, to show the reducing effect of gray waterfootprint on the surrounding water environment.

## Sheet: Figure 3b
Figure 3b
Rice-growing provinces	Water footprint of the totally centralized system (m3/ton)				Water footprint of the quasi-decentralized system (m3/ton)
	Blue	Green	Gray	Total	Blue	Green	Gray	Total
Heilongjiang	419.55	396.57	253.6	1069.71	373.83	388.06	55.07	816.96
Jilin	341.52	370.25	174.37	886.14	310.76	364.64	51.43	726.83
Liaoning	354.87	387.98	291.2	1034.05	295.94	377.66	102.17	775.76
Jiangsu	255.2	372.12	1102.48	1729.81	179.6	347.12	245.85	772.58
Jiangxi	277.44	483	556.06	1316.5	186.25	456.37	239.18	881.8
Hubei	291.26	368.21	543.6	1203.07	205.15	344.31	168.19	717.65
Anhui	350.78	469.35	680.7	1500.82	242.55	438.19	162.76	843.5
Hunan	312.9	409.11	533.77	1255.78	225.76	390.23	189.2	805.19
Sichuan	192	448.39	662.98	1303.36	162.87	436.61	334.24	933.73
Yunnan	201.13	543.65	813.96	1558.74	176.82	535.2	451.6	1163.62
Guizhou	294.95	566.22	960.29	1821.45	268.91	562.17	737.5	1568.58
Hainan	228.55	754.11	839.36	1822.02	125.01	706.58	341.5	1173.09
Fujian	271.9	507.52	1105.89	1885.31	201.04	486.15	675.09	1362.28
Zhejiang	321.28	496.41	669.8	1487.49	247.09	473.03	354.83	1074.95
Guangdong	189.84	593.73	957.73	1741.3	130.51	569.09	649.45	1349.05
Guangxi	230.55	569.68	554.12	1354.35	177.93	551.68	353.09	1082.69

## Sheet: Figure 4a
Figure 4a
Climate year	Climate site Id	Aridity Index	Local storage volume	Irrigation self-sufficiency (%)	province
1988	50873	1.15	<35 mm	13.5	Heilongjiang
1989	50873	1.56	<35 mm	14	Heilongjiang
1990	50873	1.04	<35 mm	16.6	Heilongjiang
1991	50873	1.09	<35 mm	17.3	Heilongjiang
1992	50873	1.3	<35 mm	15.5	Heilongjiang
1993	50873	1.49	<35 mm	14.6	Heilongjiang
1994	50873	0.71	<35 mm	24.1	Heilongjiang
1995	50873	1.27	<35 mm	14.8	Heilongjiang
1996	50873	1.3	<35 mm	17.7	Heilongjiang
1997	50873	0.97	<35 mm	18.3	Heilongjiang
1998	50873	0.94	<35 mm	21.3	Heilongjiang
1999	50873	1.76	<35 mm	16.2	Heilongjiang
2000	50873	1.53	<35 mm	11.1	Heilongjiang
2001	50873	2.38	<35 mm	10.6	Heilongjiang
2002	50873	1.37	<35 mm	16.6	Heilongjiang
2003	50873	1.23	<35 mm	10.9	Heilongjiang
2004	50873	1.89	<35 mm	13	Heilongjiang
2005	50873	1.41	<35 mm	14.4	Heilongjiang
2006	50873	1.39	<35 mm	13.9	Heilongjiang
2007	50873	2.1	<35 mm	11.7	Heilongjiang
2008	50873	2.15	<35 mm	9.3	Heilongjiang
2009	50873	0.73	<35 mm	21.7	Heilongjiang
2010	50873	1.09	<35 mm	20.8	Heilongjiang
2011	50873	1.98	<35 mm	12.4	Heilongjiang
2012	50873	1.1	<35 mm	13.8	Heilongjiang
2013	50873	1.06	<35 mm	21.6	Heilongjiang
2014	50873	0.97	<35 mm	19	Heilongjiang
2015	50873	1.34	<35 mm	14.1	Heilongjiang
2016	50873	1.06	<35 mm	16.6	Heilongjiang
2017	50873	1.35	<35 mm	16.3	Heilongjiang
1988	50953	1.08	<35 mm	15.9	Heilongjiang
1989	50953	2.05	<35 mm	12.1	Heilongjiang
1990	50953	1.46	<35 mm	14.2	Heilongjiang
1991	50953	1.14	<35 mm	15.9	Heilongjiang
1992	50953	1.43	<35 mm	13.9	Heilongjiang
1993	50953	1.24	<35 mm	16.7	Heilongjiang
1994	50953	0.73	<35 mm	22.6	Heilongjiang
1995	50953	1.76	<35 mm	11.2	Heilongjiang
1996	50953	1.63	<35 mm	13.3	Heilongjiang
1997	50953	1.4	<35 mm	11.7	Heilongjiang
1998	50953	1.04	<35 mm	14.3	Heilongjiang
1999	50953	1.67	<35 mm	14.1	Heilongjiang
2000	50953	1.66	<35 mm	11.7	Heilongjiang
2001	50953	1.98	<35 mm	11.3	Heilongjiang
2002	50953	1.11	<35 mm	15.9	Heilongjiang
2003	50953	1.22	<35 mm	17	Heilongjiang
2004	50953	1.51	<35 mm	14.8	Heilongjiang
2005	50953	1.36	<35 mm	15.6	Heilongjiang
2006	50953	1.33	<35 mm	14.1	Heilongjiang
2007	50953	1.68	<35 mm	13.2	Heilongjiang
2008	50953	1.76	<35 mm	9.6	Heilongjiang
2009	50953	1.3	<35 mm	19.3	Heilongjiang
2010	50953	1.25	<35 mm	20.7	Heilongjiang
2011	50953	1.76	<35 mm	13.6	Heilongjiang
2012	50953	1.06	<35 mm	15.7	Heilongjiang
2013	50953	1.08	<35 mm	19.7	Heilongjiang
2014	50953	1.45	<35 mm	17.1	Heilongjiang
2015	50953	1.62	<35 mm	15	Heilongjiang
2016	50953	1.35	<35 mm	17.7	Heilongjiang
2017	50953	1.25	<35 mm	16.6	Heilongjiang
1988	50756	1	<35 mm	20.1	Heilongjiang
1989	50756	1.51	<35 mm	12.6	Heilongjiang
1990	50756	1.11	<35 mm	15.5	Heilongjiang
1991	50756	0.75	<35 mm	11.4	Heilongjiang
1992	50756	1	<35 mm	17.6	Heilongjiang
1993	50756	1.04	<35 mm	14.6	Heilongjiang
1994	50756	1.36	<35 mm	13	Heilongjiang
1995	50756	1.41	<35 mm	18.1	Heilongjiang
1996	50756	1.1	<35 mm	19.6	Heilongjiang
1997	50756	0.85	<35 mm	13.3	Heilongjiang
1998	50756	1.18	<35 mm	16.9	Heilongjiang
1999	50756	1.51	<35 mm	13.7	Heilongjiang
2000	50756	1.74	<35 mm	12.9	Heilongjiang
2001	50756	2.58	<35 mm	9.3	Heilongjiang
2002	50756	1.13	<35 mm	21	Heilongjiang
2003	50756	0.88	<35 mm	11.2	Heilongjiang
2004	50756	2.36	<35 mm	10.7	Heilongjiang
2005	50756	1.09	<35 mm	17.8	Heilongjiang
2006	50756	1.06	<35 mm	16.6	Heilongjiang
2007	50756	1.7	<35 mm	12.6	Heilongjiang
2008	50756	1.14	<35 mm	22	Heilongjiang
2009	50756	1	<35 mm	17	Heilongjiang
2010	50756	1.54	<35 mm	15.9	Heilongjiang
2011	50756	1.24	<35 mm	20.9	Heilongjiang
2012	50756	1.07	<35 mm	18.2	Heilongjiang
2013	50756	0.59	<35 mm	20	Heilongjiang
2014	50756	0.82	<35 mm	24.5	Heilongjiang
2015	50756	1.51	<35 mm	17.2	Heilongjiang
2016	50756	1.14	<35 mm	18.9	Heilongjiang
2017	50756	1.51	<35 mm	10.6	Heilongjiang
1988	54064	1.61	<35 mm	7.8	Jilin
1989	54064	1.88	<35 mm	8.2	Jilin
1990	54064	0.86	<35 mm	18.3	Jilin
1991	54064	1.35	<35 mm	9.2	Jilin
1992	54064	1.79	<35 mm	8.5	Jilin
1993	54064	1.7	<35 mm	8.2	Jilin
1994	54064	0.9	<35 mm	13.3	Jilin
1995	54064	1.77	<35 mm	9.4	Jilin
1996	54064	1.82	<35 mm	8.5	Jilin
1997	54064	1.53	<35 mm	6.6	Jilin
1998	54064	0.95	<35 mm	18.9	Jilin
1999	54064	2.11	<35 mm	6.1	Jilin
2000	54064	2.88	<35 mm	3.8	Jilin
2001	54064	2.5	<35 mm	4.1	Jilin
2002	54064	1.57	<35 mm	9.3	Jilin
2003	54064	1.21	<35 mm	15.4	Jilin
2004	54064	2.68	<35 mm	6.8	Jilin
2005	54064	0.79	<35 mm	13.8	Jilin
2006	54064	1.64	<35 mm	9.5	Jilin
2007	54064	2.12	<35 mm	7.6	Jilin
2008	54064	1.11	<35 mm	17	Jilin
2009	54064	2.29	<35 mm	11.4	Jilin
2010	54064	1.07	<35 mm	17.1	Jilin
2011	54064	1.71	<35 mm	8.7	Jilin
2012	54064	1.59	<35 mm	9.6	Jilin
2013	54064	1.42	<35 mm	11.5	Jilin
2014	54064	2.22	<35 mm	9.5	Jilin
2015	54064	1.84	<35 mm	9.7	Jilin
2016	54064	1.41	<35 mm	8.8	Jilin
2017	54064	1.21	<35 mm	11.8	Jilin
1988	54186	0.95	<35 mm	12.5	Jilin
1989	54186	0.86	<35 mm	12.6	Jilin
1990	54186	0.89	<35 mm	15.3	Jilin
1991	54186	0.88	<35 mm	16.4	Jilin
1992	54186	0.7	<35 mm	18.1	Jilin
1993	54186	1.19	<35 mm	12.2	Jilin
1994	54186	0.9	<35 mm	15.2	Jilin
1995	54186	0.89	<35 mm	15.5	Jilin
1996	54186	0.84	<35 mm	20.2	Jilin
1997	54186	1.1	<35 mm	11.3	Jilin
1998	54186	0.89	<35 mm	16.4	Jilin
1999	54186	0.98	<35 mm	11.2	Jilin
2000	54186	0.75	<35 mm	14	Jilin
2001	54186	0.92	<35 mm	21.9	Jilin
2002	54186	1.02	<35 mm	14	Jilin
2003	54186	1.22	<35 mm	11.4	Jilin
2004	54186	1.29	<35 mm	11.7	Jilin
2005	54186	0.89	<35 mm	18.1	Jilin
2006	54186	1.25	<35 mm	12	Jilin
2007	54186	1.04	<35 mm	11.9	Jilin
2008	54186	1.04	<35 mm	15	Jilin
2009	54186	1.05	<35 mm	15.5	Jilin
2010	54186	0.87	<35 mm	12.9	Jilin
2011	54186	1.95	<35 mm	7.1	Jilin
2012	54186	0.8	<35 mm	18.7	Jilin
2013	54186	0.89	<35 mm	15	Jilin
2014	54186	1.55	<35 mm	11.3	Jilin
2015	54186	1.31	<35 mm	12.4	Jilin
2016	54186	1.09	<35 mm	13.4	Jilin
2017	54186	0.71	<35 mm	20.8	Jilin
1988	54266	0.95	<35 mm	8.8	Jilin
1989	54266	0.94	<35 mm	14.9	Jilin
1990	54266	1.13	<35 mm	12.3	Jilin
1991	54266	0.97	<35 mm	13	Jilin
1992	54266	1.15	<35 mm	13.7	Jilin
1993	54266	0.98	<35 mm	16.8	Jilin
1994	54266	0.87	<35 mm	19.9	Jilin
1995	54266	0.57	<35 mm	16	Jilin
1996	54266	0.87	<35 mm	19.4	Jilin
1997	54266	1.63	<35 mm	8.5	Jilin
1998	54266	0.75	<35 mm	9.9	Jilin
1999	54266	1.18	<35 mm	12	Jilin
2000	54266	1.33	<35 mm	9.2	Jilin
2001	54266	1.06	<35 mm	15.2	Jilin
2002	54266	1.68	<35 mm	10.4	Jilin
2003	54266	0.92	<35 mm	19.3	Jilin
2004	54266	0.86	<35 mm	21.6	Jilin
2005	54266	0.77	<35 mm	18.6	Jilin
2006	54266	1.25	<35 mm	11.1	Jilin
2007	54266	1.12	<35 mm	11.9	Jilin
2008	54266	0.95	<35 mm	18.5	Jilin
2009	54266	1.76	<35 mm	12.5	Jilin
2010	54266	0.55	<35 mm	13.8	Jilin
2011	54266	1.61	<35 mm	9.4	Jilin
2012	54266	1.02	<35 mm	21	Jilin
2013	54266	0.93	<35 mm	16	Jilin
2014	54266	1.55	<35 mm	10.8	Jilin
2015	54266	1.43	<35 mm	10.4	Jilin
2016	54266	0.7	<35 mm	12.2	Jilin
2017	54266	1.49	<35 mm	8	Jilin
1988	54342	1.07	<35 mm	17.3	Liaoning
1989	54342	1.42	<35 mm	21.5	Liaoning
1990	54342	1.26	<35 mm	21	Liaoning
1991	54342	1.04	<35 mm	21.6	Liaoning
1992	54342	1.41	<35 mm	17.8	Liaoning
1993	54342	1.2	<35 mm	19.5	Liaoning
1994	54342	0.77	<35 mm	21.7	Liaoning
1995	54342	0.73	<35 mm	24.8	Liaoning
1996	54342	0.99	<35 mm	24.2	Liaoning
1997	54342	1.3	<35 mm	16.7	Liaoning
1998	54342	0.84	<35 mm	25.8	Liaoning
1999	54342	1.4	<35 mm	16.1	Liaoning
2000	54342	2.21	<35 mm	13.7	Liaoning
2001	54342	1.27	<35 mm	18.9	Liaoning
2002	54342	1.01	<35 mm	22.2	Liaoning
2003	54342	1.28	<35 mm	21	Liaoning
2004	54342	1.04	<35 mm	27.9	Liaoning
2005	54342	0.85	<35 mm	28.6	Liaoning
2006	54342	1.44	<35 mm	19	Liaoning
2007	54342	1.12	<35 mm	22.2	Liaoning
2008	54342	0.95	<35 mm	27.1	Liaoning
2009	54342	1.64	<35 mm	19.3	Liaoning
2010	54342	0.73	<35 mm	21.2	Liaoning
2011	54342	1.88	<35 mm	15.8	Liaoning
2012	54342	1.11	<35 mm	22.9	Liaoning
2013	54342	0.99	<35 mm	21	Liaoning
2014	54342	2	<35 mm	17	Liaoning
2015	54342	1.59	<35 mm	17.4	Liaoning
2016	54342	0.79	<35 mm	24.2	Liaoning
2017	54342	1.55	<35 mm	17.3	Liaoning
1988	54470	1.11	<35 mm	19.9	Liaoning
1989	54470	1.62	<35 mm	20	Liaoning
1990	54470	0.83	<35 mm	26.4	Liaoning
1991	54470	0.71	<35 mm	20.6	Liaoning
1992	54470	1.72	<35 mm	10.7	Liaoning
1993	54470	1.57	<35 mm	19.5	Liaoning
1994	54470	0.82	<35 mm	22	Liaoning
1995	54470	0.62	<35 mm	26.6	Liaoning
1996	54470	1.07	<35 mm	24.4	Liaoning
1997	54470	1.12	<35 mm	16.5	Liaoning
1998	54470	1.21	<35 mm	21.7	Liaoning
1999	54470	1.88	<35 mm	15.9	Liaoning
2000	54470	2.04	<35 mm	15.2	Liaoning
2001	54470	1.21	<35 mm	18.7	Liaoning
2002	54470	1.91	<35 mm	15.2	Liaoning
2003	54470	1.25	<35 mm	19.4	Liaoning
2004	54470	1.2	<35 mm	17.4	Liaoning
2005	54470	1.11	<35 mm	25.2	Liaoning
2006	54470	1.05	<35 mm	22.5	Liaoning
2007	54470	1.57	<35 mm	20	Liaoning
2008	54470	1.01	<35 mm	25.9	Liaoning
2009	54470	2.05	<35 mm	15.2	Liaoning
2010	54470	0.6	<35 mm	23.5	Liaoning
2011	54470	1.21	<35 mm	18.8	Liaoning
2012	54470	0.8	<35 mm	26.1	Liaoning
2013	54470	1.59	<35 mm	21.4	Liaoning
2014	54470	1.72	<35 mm	20.6	Liaoning
2015	54470	1.67	<35 mm	16.5	Liaoning
2016	54470	1.16	<35 mm	23.9	Liaoning
2017	54470	1.32	<35 mm	18.4	Liaoning
1988	54353	1.11	<35 mm	20.3	Liaoning
1989	54353	0.9	<35 mm	26.3	Liaoning
1990	54353	0.68	<35 mm	26.1	Liaoning
1991	54353	0.94	<35 mm	24.9	Liaoning
1992	54353	1	<35 mm	22.8	Liaoning
1993	54353	0.91	<35 mm	27	Liaoning
1994	54353	0.72	<35 mm	26.1	Liaoning
1995	54353	0.41	<35 mm	30.5	Liaoning
1996	54353	0.73	<35 mm	30.2	Liaoning
1997	54353	1.14	<35 mm	22.1	Liaoning
1998	54353	0.81	<35 mm	26.5	Liaoning
1999	54353	1	<35 mm	22.7	Liaoning
2000	54353	1.19	<35 mm	20.7	Liaoning
2001	54353	0.94	<35 mm	26	Liaoning
2002	54353	0.96	<35 mm	26.6	Liaoning
2003	54353	0.92	<35 mm	23.7	Liaoning
2004	54353	0.9	<35 mm	24.7	Liaoning
2005	54353	0.57	<35 mm	38	Liaoning
2006	54353	0.66	<35 mm	37.8	Liaoning
2007	54353	1.01	<35 mm	21.4	Liaoning
2008	54353	0.84	<35 mm	32.3	Liaoning
2009	54353	1.15	<35 mm	21.6	Liaoning
2010	54353	0.35	<35 mm	25.9	Liaoning
2011	54353	1.25	<35 mm	20.3	Liaoning
2012	54353	0.81	<35 mm	34.6	Liaoning
2013	54353	0.67	<35 mm	32.2	Liaoning
2014	54353	2.28	<35 mm	17.5	Liaoning
2015	54353	1.46	<35 mm	18.7	Liaoning
2016	54353	0.84	<35 mm	23.7	Liaoning
2017	54353	1.28	<35 mm	20.6	Liaoning
1988	58354	0.87	>55 mm	34.7	Jiangsu
1989	58354	0.71	>55 mm	46.5	Jiangsu
1990	58354	0.91	>55 mm	33.8	Jiangsu
1991	58354	0.4	>55 mm	52.2	Jiangsu
1992	58354	1.3	>55 mm	27.8	Jiangsu
1993	58354	0.5	>55 mm	49.5	Jiangsu
1994	58354	1.63	>55 mm	30.1	Jiangsu
1995	58354	0.99	>55 mm	32.3	Jiangsu
1996	58354	0.66	>55 mm	35.3	Jiangsu
1997	58354	1.59	>55 mm	36.2	Jiangsu
1998	58354	0.91	>55 mm	45.5	Jiangsu
1999	58354	0.33	>55 mm	41.6	Jiangsu
2000	58354	1.48	>55 mm	29.6	Jiangsu
2001	58354	0.6	>55 mm	41.8	Jiangsu
2002	58354	0.83	>55 mm	37.7	Jiangsu
2003	58354	1.38	>55 mm	31.4	Jiangsu
2004	58354	1.14	>55 mm	38.4	Jiangsu
2005	58354	1.15	>55 mm	34.2	Jiangsu
2006	58354	1.11	>55 mm	35.4	Jiangsu
2007	58354	0.67	>55 mm	37.4	Jiangsu
2008	58354	0.77	>55 mm	48.9	Jiangsu
2009	58354	0.73	>55 mm	44.7	Jiangsu
2010	58354	1.29	>55 mm	34.2	Jiangsu
2011	58354	0.59	>55 mm	45.5	Jiangsu
2012	58354	0.69	>55 mm	33	Jiangsu
2013	58354	1.24	>55 mm	36	Jiangsu
2014	58354	0.53	>55 mm	41.3	Jiangsu
2015	58354	0.48	>55 mm	42.3	Jiangsu
2016	58354	0.55	>55 mm	32.9	Jiangsu
2017	58354	0.9	>55 mm	34.5	Jiangsu
1988	58241	0.82	>55 mm	49.5	Jiangsu
1989	58241	0.81	>55 mm	40.4	Jiangsu
1990	58241	0.8	>55 mm	41.5	Jiangsu
1991	58241	0.34	>55 mm	48.9	Jiangsu
1992	58241	1.09	>55 mm	30.6	Jiangsu
1993	58241	0.71	>55 mm	51.4	Jiangsu
1994	58241	1.74	>55 mm	20.8	Jiangsu
1995	58241	1.01	>55 mm	40.3	Jiangsu
1996	58241	0.67	>55 mm	36.3	Jiangsu
1997	58241	0.91	>55 mm	34.1	Jiangsu
1998	58241	0.7	>55 mm	46.3	Jiangsu
1999	58241	0.91	>55 mm	33.4	Jiangsu
2000	58241	1.09	>55 mm	36.4	Jiangsu
2001	58241	1.47	>55 mm	32.5	Jiangsu
2002	58241	1.4	>55 mm	26	Jiangsu
2003	58241	0.43	>55 mm	37.4	Jiangsu
2004	58241	1.14	>55 mm	40.8	Jiangsu
2005	58241	0.53	>55 mm	38	Jiangsu
2006	58241	0.84	>55 mm	38.1	Jiangsu
2007	58241	0.58	>55 mm	33.7	Jiangsu
2008	58241	0.71	>55 mm	55.6	Jiangsu
2009	58241	1	>55 mm	37.7	Jiangsu
2010	58241	1.02	>55 mm	25.4	Jiangsu
2011	58241	0.48	>55 mm	46.6	Jiangsu
2012	58241	0.87	>55 mm	37	Jiangsu
2013	58241	1.28	>55 mm	38.1	Jiangsu
2014	58241	0.61	>55 mm	42.5	Jiangsu
2015	58241	0.5	>55 mm	54.8	Jiangsu
2016	58241	0.64	>55 mm	33.5	Jiangsu
2017	58241	0.94	>55 mm	32	Jiangsu
1988	58038	1.13	>55 mm	40.6	Jiangsu
1989	58038	0.57	>55 mm	41.7	Jiangsu
1990	58038	0.42	>55 mm	46.8	Jiangsu
1991	58038	0.83	>55 mm	43.5	Jiangsu
1992	58038	0.89	>55 mm	25.9	Jiangsu
1993	58038	0.71	>55 mm	38.1	Jiangsu
1994	58038	1.54	>55 mm	36.7	Jiangsu
1995	58038	0.93	>55 mm	44	Jiangsu
1996	58038	0.63	>55 mm	48.7	Jiangsu
1997	58038	1.13	>55 mm	39.7	Jiangsu
1998	58038	0.53	>55 mm	44.2	Jiangsu
1999	58038	1.37	>55 mm	31.8	Jiangsu
2000	58038	0.53	>55 mm	46.2	Jiangsu
2001	58038	0.57	>55 mm	47.4	Jiangsu
2002	58038	1	>55 mm	42.1	Jiangsu
2003	58038	0.31	>55 mm	52.8	Jiangsu
2004	58038	0.86	>55 mm	44	Jiangsu
2005	58038	0.49	>55 mm	37.7	Jiangsu
2006	58038	1.05	>55 mm	35.8	Jiangsu
2007	58038	0.47	>55 mm	43.8	Jiangsu
2008	58038	0.58	>55 mm	56.5	Jiangsu
2009	58038	0.76	>55 mm	38.2	Jiangsu
2010	58038	0.67	>55 mm	33.9	Jiangsu
2011	58038	0.97	>55 mm	29.3	Jiangsu
2012	58038	0.69	>55 mm	30.3	Jiangsu
2013	58038	1.24	>55 mm	33.6	Jiangsu
2014	58038	0.71	>55 mm	34.8	Jiangsu
2015	58038	0.93	>55 mm	48.3	Jiangsu
2016	58038	0.97	>55 mm	38.7	Jiangsu
2017	58038	1.22	>55 mm	36.2	Jiangsu
1988	58319	0.64	>55 mm	38	Anhui
1989	58319	0.64	>55 mm	58.7	Anhui
1990	58319	1.12	>55 mm	36.9	Anhui
1991	58319	0.33	>55 mm	45.7	Anhui
1992	58319	1.49	>55 mm	33.7	Anhui
1993	58319	0.66	>55 mm	36.4	Anhui
1994	58319	0.97	>55 mm	40.6	Anhui
1995	58319	0.94	>55 mm	38	Anhui
1996	58319	0.48	>55 mm	38.7	Anhui
1997	58319	1.06	>55 mm	33.6	Anhui
1998	58319	0.71	>55 mm	41.3	Anhui
1999	58319	0.39	>55 mm	32.2	Anhui
2000	58319	1.12	>55 mm	39.5	Anhui
2001	58319	0.92	>55 mm	42	Anhui
2002	58319	0.79	>55 mm	40.9	Anhui
2003	58319	0.68	>55 mm	35.4	Anhui
2004	58319	0.74	>55 mm	50.8	Anhui
2005	58319	0.81	>55 mm	38.8	Anhui
2006	58319	0.77	>55 mm	39.2	Anhui
2007	58319	0.82	>55 mm	43.3	Anhui
2008	58319	0.57	>55 mm	55.6	Anhui
2009	58319	0.64	>55 mm	44.4	Anhui
2010	58319	0.6	>55 mm	47.3	Anhui
2011	58319	0.67	>55 mm	53.8	Anhui
2012	58319	0.75	>55 mm	43.2	Anhui
2013	58319	0.98	>55 mm	41	Anhui
2014	58319	0.42	>55 mm	38.7	Anhui
2015	58319	0.55	>55 mm	61	Anhui
2016	58319	0.45	>55 mm	35.6	Anhui
2017	58319	0.78	>55 mm	31.6	Anhui
1988	58326	1.32	>55 mm	36.1	Anhui
1989	58326	0.55	>55 mm	53.8	Anhui
1990	58326	2.39	>55 mm	27.4	Anhui
1991	58326	0.35	>55 mm	43.6	Anhui
1992	58326	1.04	>55 mm	37.2	Anhui
1993	58326	0.83	>55 mm	43.6	Anhui
1994	58326	1.33	>55 mm	36.8	Anhui
1995	58326	1.24	>55 mm	36.4	Anhui
1996	58326	0.62	>55 mm	35	Anhui
1997	58326	1.31	>55 mm	30.4	Anhui
1998	58326	1.01	>55 mm	42.2	Anhui
1999	58326	0.61	>55 mm	32.6	Anhui
2000	58326	1.33	>55 mm	32.4	Anhui
2001	58326	2.6	>55 mm	22.9	Anhui
2002	58326	1.23	>55 mm	35.4	Anhui
2003	58326	0.86	>55 mm	35.1	Anhui
2004	58326	0.77	>55 mm	40.7	Anhui
2005	58326	0.71	>55 mm	37.2	Anhui
2006	58326	0.92	>55 mm	38.5	Anhui
2007	58326	0.64	>55 mm	37.9	Anhui
2008	58326	0.59	>55 mm	52.3	Anhui
2009	58326	0.91	>55 mm	39.5	Anhui
2010	58326	0.81	>55 mm	37.7	Anhui
2011	58326	0.54	>55 mm	50.8	Anhui
2012	58326	0.91	>55 mm	35.9	Anhui
2013	58326	1.48	>55 mm	34.1	Anhui
2014	58326	0.54	>55 mm	47.7	Anhui
2015	58326	0.57	>55 mm	50	Anhui
2016	58326	0.48	>55 mm	34	Anhui
2017	58326	1.03	>55 mm	32.9	Anhui
1988	58215	0.89	>55 mm	35.8	Anhui
1989	58215	0.69	>55 mm	41.6	Anhui
1990	58215	1.05	>55 mm	40.7	Anhui
1991	58215	0.43	>55 mm	44.5	Anhui
1992	58215	1.25	>55 mm	36.9	Anhui
1993	58215	0.87	>55 mm	46.1	Anhui
1994	58215	1.82	>55 mm	20.7	Anhui
1995	58215	1.22	>55 mm	36	Anhui
1996	58215	0.76	>55 mm	30.6	Anhui
1997	58215	1.43	>55 mm	31.4	Anhui
1998	58215	0.77	>55 mm	46.6	Anhui
1999	58215	1.08	>55 mm	35.6	Anhui
2000	58215	0.98	>55 mm	37.2	Anhui
2001	58215	3.13	>55 mm	24.5	Anhui
2002	58215	0.82	>55 mm	42	Anhui
2003	58215	0.53	>55 mm	34.6	Anhui
2004	58215	1.23	>55 mm	39.8	Anhui
2005	58215	0.63	>55 mm	37.4	Anhui
2006	58215	1.02	>55 mm	33.7	Anhui
2007	58215	0.56	>55 mm	46.6	Anhui
2008	58215	0.84	>55 mm	49.5	Anhui
2009	58215	0.84	>55 mm	42.8	Anhui
2010	58215	1.07	>55 mm	34.8	Anhui
2011	58215	1.1	>55 mm	34.7	Anhui
2012	58215	1.03	>55 mm	33.3	Anhui
2013	58215	1.46	>55 mm	36.6	Anhui
2014	58215	0.86	>55 mm	36.4	Anhui
2015	58215	0.64	>55 mm	46.4	Anhui
2016	58215	1.39	>55 mm	37.9	Anhui
2017	58215	0.9	>55 mm	38.4	Anhui
1988	57494	0.65	>55 mm	32.4	Hubei
1989	57494	0.52	>55 mm	39.9	Hubei
1990	57494	1.08	>55 mm	37.7	Hubei
1991	57494	0.43	>55 mm	38.9	Hubei
1992	57494	0.82	>55 mm	33.3	Hubei
1993	57494	0.66	>55 mm	43.6	Hubei
1994	57494	0.94	>55 mm	31.2	Hubei
1995	57494	0.83	>55 mm	40.2	Hubei
1996	57494	0.59	>55 mm	36	Hubei
1997	57494	1.08	>55 mm	30.8	Hubei
1998	57494	0.59	>55 mm	37.8	Hubei
1999	57494	0.61	>55 mm	34	Hubei
2000	57494	1.25	>55 mm	35.1	Hubei
2001	57494	2.13	>55 mm	33.2	Hubei
2002	57494	0.87	>55 mm	43.4	Hubei
2003	57494	0.76	>55 mm	32.4	Hubei
2004	57494	0.44	>55 mm	50.6	Hubei
2005	57494	0.99	>55 mm	32.7	Hubei
2006	57494	1.34	>55 mm	26.3	Hubei
2007	57494	0.99	>55 mm	36.1	Hubei
2008	57494	0.73	>55 mm	37.9	Hubei
2009	57494	1.03	>55 mm	36.9	Hubei
2010	57494	0.68	>55 mm	39.9	Hubei
2011	57494	0.74	>55 mm	38.5	Hubei
2012	57494	0.74	>55 mm	38.9	Hubei
2013	57494	0.73	>55 mm	33.6	Hubei
2014	57494	0.96	>55 mm	35.5	Hubei
2015	57494	0.76	>55 mm	46.2	Hubei
2016	57494	0.4	>55 mm	40.6	Hubei
2017	57494	1.09	>55 mm	31.3	Hubei
1988	57395	0.99	>55 mm	23.7	Hubei
1989	57395	0.78	>55 mm	35.1	Hubei
1990	57395	1.32	>55 mm	27.9	Hubei
1991	57395	0.68	>55 mm	44.2	Hubei
1992	57395	1.1	>55 mm	32.4	Hubei
1993	57395	0.98	>55 mm	35.3	Hubei
1994	57395	0.89	>55 mm	33.5	Hubei
1995	57395	0.75	>55 mm	43.3	Hubei
1996	57395	0.36	>55 mm	36.6	Hubei
1997	57395	0.76	>55 mm	36.9	Hubei
1998	57395	0.68	>55 mm	38.5	Hubei
1999	57395	1.64	>55 mm	32.6	Hubei
2000	57395	0.67	>55 mm	44.9	Hubei
2001	57395	2.19	>55 mm	29	Hubei
2002	57395	0.68	>55 mm	46.7	Hubei
2003	57395	0.6	>55 mm	33.8	Hubei
2004	57395	0.81	>55 mm	40.9	Hubei
2005	57395	0.68	>55 mm	32.3	Hubei
2006	57395	1.03	>55 mm	31.8	Hubei
2007	57395	0.5	>55 mm	43.2	Hubei
2008	57395	0.6	>55 mm	44.3	Hubei
2009	57395	1.72	>55 mm	30.9	Hubei
2010	57395	0.68	>55 mm	37	Hubei
2011	57395	2.06	>55 mm	23.4	Hubei
2012	57395	1.35	>55 mm	34.8	Hubei
2013	57395	1.09	>55 mm	34.9	Hubei
2014	57395	0.95	>55 mm	35.6	Hubei
2015	57395	0.89	>55 mm	34.3	Hubei
2016	57395	0.4	>55 mm	44.9	Hubei
2017	57395	0.92	>55 mm	31.7	Hubei
1988	57476	0.83	>55 mm	31.6	Hubei
1989	57476	0.65	>55 mm	41.4	Hubei
1990	57476	1.6	>55 mm	30.1	Hubei
1991	57476	1	>55 mm	34.7	Hubei
1992	57476	1.25	>55 mm	34.9	Hubei
1993	57476	1.07	>55 mm	33	Hubei
1994	57476	1.32	>55 mm	30.7	Hubei
1995	57476	1.12	>55 mm	38.2	Hubei
1996	57476	0.53	>55 mm	46.4	Hubei
1997	57476	1.15	>55 mm	34	Hubei
1998	57476	0.83	>55 mm	47.6	Hubei
1999	57476	0.71	>55 mm	37.9	Hubei
2000	57476	1.28	>55 mm	37	Hubei
2001	57476	1.48	>55 mm	36.2	Hubei
2002	57476	0.82	>55 mm	46.6	Hubei
2003	57476	0.94	>55 mm	30.3	Hubei
2004	57476	0.66	>55 mm	50.6	Hubei
2005	57476	1.26	>55 mm	37.1	Hubei
2006	57476	1.04	>55 mm	35.9	Hubei
2007	57476	0.83	>55 mm	48.6	Hubei
2008	57476	0.78	>55 mm	40.1	Hubei
2009	57476	1.03	>55 mm	38.1	Hubei
2010	57476	0.83	>55 mm	42.2	Hubei
2011	57476	1.06	>55 mm	34.9	Hubei
2012	57476	1.11	>55 mm	37.6	Hubei
2013	57476	1.34	>55 mm	29.2	Hubei
2014	57476	1.04	>55 mm	34.4	Hubei
2015	57476	0.77	>55 mm	43.7	Hubei
2016	57476	0.87	>55 mm	36.5	Hubei
2017	57476	0.9	>55 mm	32.4	Hubei
1988	57328	0.83	<35 mm	16.3	Sichuan
1989	57328	0.62	<35 mm	18.2	Sichuan
1990	57328	0.99	<35 mm	17.3	Sichuan
1991	57328	0.7	<35 mm	21.5	Sichuan
1992	57328	0.78	<35 mm	17.9	Sichuan
1993	57328	0.56	<35 mm	22.2	Sichuan
1994	57328	0.82	<35 mm	18.1	Sichuan
1995	57328	0.75	<35 mm	25.7	Sichuan
1996	57328	1.4	<35 mm	11.4	Sichuan
1997	57328	0.98	<35 mm	20.4	Sichuan
1998	57328	0.61	<35 mm	23.1	Sichuan
1999	57328	0.85	<35 mm	19.6	Sichuan
2000	57328	0.48	<35 mm	23	Sichuan
2001	57328	1.11	<35 mm	22.1	Sichuan
2002	57328	1.14	<35 mm	13.7	Sichuan
2003	57328	0.56	<35 mm	15.7	Sichuan
2004	57328	0.41	<35 mm	19.6	Sichuan
2005	57328	0.56	<35 mm	20.7	Sichuan
2006	57328	1.4	<35 mm	10.6	Sichuan
2007	57328	0.38	<35 mm	25.9	Sichuan
2008	57328	0.63	<35 mm	16.1	Sichuan
2009	57328	0.68	<35 mm	27.2	Sichuan
2010	57328	0.68	<35 mm	17.4	Sichuan
2011	57328	0.73	<35 mm	17.1	Sichuan
2012	57328	0.65	<35 mm	14.6	Sichuan
2013	57328	0.52	<35 mm	25	Sichuan
2014	57328	0.4	<35 mm	11.9	Sichuan
2015	57328	0.82	<35 mm	18.2	Sichuan
2016	57328	0.95	<35 mm	22.2	Sichuan
2017	57328	0.72	<35 mm	17.8	Sichuan
1988	56492	0.37	<35 mm	30.6	Sichuan
1989	56492	0.49	<35 mm	32	Sichuan
1990	56492	0.68	<35 mm	21.7	Sichuan
1991	56492	0.47	<35 mm	33	Sichuan
1992	56492	0.91	<35 mm	24.2	Sichuan
1993	56492	1.06	<35 mm	16.4	Sichuan
1994	56492	0.78	<35 mm	17.6	Sichuan
1995	56492	0.61	<35 mm	28.9	Sichuan
1996	56492	0.57	<35 mm	39.1	Sichuan
1997	56492	0.79	<35 mm	30.3	Sichuan
1998	56492	0.55	<35 mm	26.8	Sichuan
1999	56492	0.4	<35 mm	28.8	Sichuan
2000	56492	0.71	<35 mm	23.3	Sichuan
2001	56492	0.52	<35 mm	27.8	Sichuan
2002	56492	0.54	<35 mm	37.7	Sichuan
2003	56492	0.46	<35 mm	35.5	Sichuan
2004	56492	1.24	<35 mm	13.9	Sichuan
2005	56492	0.5	<35 mm	17	Sichuan
2006	56492	1.17	<35 mm	11	Sichuan
2007	56492	0.6	<35 mm	19.4	Sichuan
2008	56492	0.85	<35 mm	21.6	Sichuan
2009	56492	0.84	<35 mm	26.8	Sichuan
2010	56492	0.53	<35 mm	21.9	Sichuan
2011	56492	1.56	<35 mm	14.1	Sichuan
2012	56492	0.56	<35 mm	21	Sichuan
2013	56492	0.49	<35 mm	22.5	Sichuan
2014	56492	0.7	<35 mm	12.6	Sichuan
2015	56492	0.84	<35 mm	15.3	Sichuan
2016	56492	0.45	<35 mm	34.1	Sichuan
2017	56492	0.84	<35 mm	21.2	Sichuan
1988	56571	0.55	<35 mm	18.1	Sichuan
1989	56571	0.8	<35 mm	20.2	Sichuan
1990	56571	0.61	<35 mm	28.5	Sichuan
1991	56571	0.39	<35 mm	19.1	Sichuan
1992	56571	0.86	<35 mm	19.7	Sichuan
1993	56571	0.42	<35 mm	24.5	Sichuan
1994	56571	0.61	<35 mm	16.9	Sichuan
1995	56571	0.54	<35 mm	22	Sichuan
1996	56571	0.72	<35 mm	27.7	Sichuan
1997	56571	0.58	<35 mm	23.1	Sichuan
1998	56571	0.28	<35 mm	26.6	Sichuan
1999	56571	0.38	<35 mm	30.4	Sichuan
2000	56571	0.41	<35 mm	31.5	Sichuan
2001	56571	0.41	<35 mm	23.8	Sichuan
2002	56571	0.55	<35 mm	28.8	Sichuan
2003	56571	0.57	<35 mm	30.8	Sichuan
2004	56571	0.53	<35 mm	25.1	Sichuan
2005	56571	0.73	<35 mm	22.1	Sichuan
2006	56571	0.62	<35 mm	19.1	Sichuan
2007	56571	0.64	<35 mm	25.4	Sichuan
2008	56571	0.6	<35 mm	25.9	Sichuan
2009	56571	0.7	<35 mm	31.2	Sichuan
2010	56571	0.51	<35 mm	17.7	Sichuan
2011	56571	1.44	<35 mm	18.1	Sichuan
2012	56571	0.47	<35 mm	22.6	Sichuan
2013	56571	0.74	<35 mm	19	Sichuan
2014	56571	0.45	<35 mm	21.2	Sichuan
2015	56571	0.65	<35 mm	17.4	Sichuan
2016	56571	0.54	<35 mm	17.9	Sichuan
2017	56571	0.61	<35 mm	27.7	Sichuan
1988	57731	0.88	<35 mm	12.8	Guizhou
1989	57731	1.25	<35 mm	7.1	Guizhou
1990	57731	1.24	<35 mm	10.5	Guizhou
1991	57731	0.68	<35 mm	9.4	Guizhou
1992	57731	1	<35 mm	11.5	Guizhou
1993	57731	0.55	<35 mm	12.6	Guizhou
1994	57731	1.43	<35 mm	8.8	Guizhou
1995	57731	0.64	<35 mm	9.6	Guizhou
1996	57731	0.5	<35 mm	11.2	Guizhou
1997	57731	1.01	<35 mm	9.6	Guizhou
1998	57731	0.4	<35 mm	11.4	Guizhou
1999	57731	0.49	<35 mm	11.9	Guizhou
2000	57731	0.83	<35 mm	10.5	Guizhou
2001	57731	0.9	<35 mm	11.5	Guizhou
2002	57731	0.67	<35 mm	11.1	Guizhou
2003	57731	0.79	<35 mm	9.9	Guizhou
2004	57731	0.74	<35 mm	12.4	Guizhou
2005	57731	1.49	<35 mm	9.4	Guizhou
2006	57731	1.18	<35 mm	8.1	Guizhou
2007	57731	0.7	<35 mm	12	Guizhou
2008	57731	0.71	<35 mm	11.1	Guizhou
2009	57731	1.04	<35 mm	10.2	Guizhou
2010	57731	0.81	<35 mm	8.4	Guizhou
2011	57731	2.09	<35 mm	8.8	Guizhou
2012	57731	1.08	<35 mm	10.2	Guizhou
2013	57731	1.86	<35 mm	7.7	Guizhou
2014	57731	0.46	<35 mm	9.5	Guizhou
2015	57731	0.71	<35 mm	12	Guizhou
2016	57731	0.91	<35 mm	13.5	Guizhou
2017	57731	0.62	<35 mm	9.3	Guizhou
1988	57825	0.58	<35 mm	10.4	Guizhou
1989	57825	0.96	<35 mm	9.2	Guizhou
1990	57825	0.95	<35 mm	10.6	Guizhou
1991	57825	0.72	<35 mm	9.6	Guizhou
1992	57825	0.86	<35 mm	10.1	Guizhou
1993	57825	0.42	<35 mm	11.8	Guizhou
1994	57825	0.75	<35 mm	13.6	Guizhou
1995	57825	0.86	<35 mm	9.8	Guizhou
1996	57825	0.46	<35 mm	13.9	Guizhou
1997	57825	0.84	<35 mm	11.6	Guizhou
1998	57825	0.67	<35 mm	11.2	Guizhou
1999	57825	0.51	<35 mm	12.1	Guizhou
2000	57825	0.68	<35 mm	13.3	Guizhou
2001	57825	0.99	<35 mm	10.4	Guizhou
2002	57825	0.71	<35 mm	10.7	Guizhou
2003	57825	0.92	<35 mm	10.2	Guizhou
2004	57825	0.57	<35 mm	11.9	Guizhou
2005	57825	1.62	<35 mm	9.4	Guizhou
2006	57825	0.95	<35 mm	9.9	Guizhou
2007	57825	0.54	<35 mm	10.7	Guizhou
2008	57825	0.49	<35 mm	11.3	Guizhou
2009	57825	1	<35 mm	10.2	Guizhou
2010	57825	0.8	<35 mm	10.7	Guizhou
2011	57825	1.38	<35 mm	7.7	Guizhou
2012	57825	0.98	<35 mm	12.1	Guizhou
2013	57825	1.17	<35 mm	8.1	Guizhou
2014	57825	0.69	<35 mm	11	Guizhou
2015	57825	0.4	<35 mm	11.2	Guizhou
2016	57825	0.66	<35 mm	13.4	Guizhou
2017	57825	0.66	<35 mm	9.2	Guizhou
1988	57910	0.55	<35 mm	12.8	Guizhou
1989	57910	0.83	<35 mm	11.2	Guizhou
1990	57910	0.7	<35 mm	9.4	Guizhou
1991	57910	0.41	<35 mm	8.2	Guizhou
1992	57910	0.67	<35 mm	9.8	Guizhou
1993	57910	0.45	<35 mm	9.2	Guizhou
1994	57910	0.75	<35 mm	13.1	Guizhou
1995	57910	0.39	<35 mm	10.8	Guizhou
1996	57910	0.58	<35 mm	13.8	Guizhou
1997	57910	0.42	<35 mm	13.4	Guizhou
1998	57910	0.56	<35 mm	13.2	Guizhou
1999	57910	0.33	<35 mm	11	Guizhou
2000	57910	0.36	<35 mm	15.3	Guizhou
2001	57910	0.51	<35 mm	12.6	Guizhou
2002	57910	0.48	<35 mm	16.6	Guizhou
2003	57910	0.64	<35 mm	11.4	Guizhou
2004	57910	0.63	<35 mm	13.5	Guizhou
2005	57910	0.52	<35 mm	10.4	Guizhou
2006	57910	0.54	<35 mm	8.9	Guizhou
2007	57910	0.37	<35 mm	13.6	Guizhou
2008	57910	0.42	<35 mm	15.8	Guizhou
2009	57910	0.68	<35 mm	11.6	Guizhou
2010	57910	0.37	<35 mm	12.2	Guizhou
2011	57910	1.24	<35 mm	9.2	Guizhou
2012	57910	0.61	<35 mm	10.4	Guizhou
2013	57910	1.32	<35 mm	9.9	Guizhou
2014	57910	0.45	<35 mm	11.6	Guizhou
2015	57910	0.49	<35 mm	10.5	Guizhou
2016	57910	0.56	<35 mm	12.6	Guizhou
2017	57910	0.41	<35 mm	11.3	Guizhou
1988	56778	0.65	<35 mm	18.5	Yunnan
1989	56778	0.73	<35 mm	17.4	Yunnan
1990	56778	0.55	<35 mm	14.6	Yunnan
1991	56778	0.55	<35 mm	13.4	Yunnan
1992	56778	1.09	<35 mm	19.1	Yunnan
1993	56778	0.83	<35 mm	14.2	Yunnan
1994	56778	0.39	<35 mm	19.6	Yunnan
1995	56778	0.48	<35 mm	13	Yunnan
1996	56778	0.66	<35 mm	20.7	Yunnan
1997	56778	0.38	<35 mm	16.4	Yunnan
1998	56778	0.37	<35 mm	17.1	Yunnan
1999	56778	0.39	<35 mm	16.1	Yunnan
2000	56778	0.67	<35 mm	19.8	Yunnan
2001	56778	0.45	<35 mm	13.7	Yunnan
2002	56778	0.58	<35 mm	18.1	Yunnan
2003	56778	0.73	<35 mm	15.7	Yunnan
2004	56778	0.64	<35 mm	26.6	Yunnan
2005	56778	0.59	<35 mm	17.9	Yunnan
2006	56778	0.57	<35 mm	14.9	Yunnan
2007	56778	0.56	<35 mm	17.2	Yunnan
2008	56778	0.57	<35 mm	18.8	Yunnan
2009	56778	0.91	<35 mm	17.5	Yunnan
2010	56778	0.85	<35 mm	17	Yunnan
2011	56778	1.09	<35 mm	16.6	Yunnan
2012	56778	0.85	<35 mm	20	Yunnan
2013	56778	0.99	<35 mm	10.8	Yunnan
2014	56778	0.51	<35 mm	20	Yunnan
2015	56778	0.56	<35 mm	11	Yunnan
2016	56778	0.52	<35 mm	18.7	Yunnan
2017	56778	0.53	<35 mm	15.4	Yunnan
1988	56751	1.03	<35 mm	16.3	Yunnan
1989	56751	0.63	<35 mm	23.7	Yunnan
1990	56751	0.5	<35 mm	17.9	Yunnan
1991	56751	0.45	<35 mm	18.2	Yunnan
1992	56751	0.8	<35 mm	17	Yunnan
1993	56751	0.53	<35 mm	15.7	Yunnan
1994	56751	0.59	<35 mm	20.4	Yunnan
1995	56751	0.58	<35 mm	15.6	Yunnan
1996	56751	0.58	<35 mm	25.9	Yunnan
1997	56751	0.69	<35 mm	16.1	Yunnan
1998	56751	0.59	<35 mm	17	Yunnan
1999	56751	0.41	<35 mm	17.9	Yunnan
2000	56751	0.5	<35 mm	17.8	Yunnan
2001	56751	0.5	<35 mm	12.8	Yunnan
2002	56751	0.46	<35 mm	17	Yunnan
2003	56751	0.67	<35 mm	8.3	Yunnan
2004	56751	0.56	<35 mm	22.5	Yunnan
2005	56751	0.75	<35 mm	13.6	Yunnan
2006	56751	0.89	<35 mm	18.9	Yunnan
2007	56751	0.6	<35 mm	8.2	Yunnan
2008	56751	0.42	<35 mm	13.2	Yunnan
2009	56751	0.54	<35 mm	17.6	Yunnan
2010	56751	0.75	<35 mm	17	Yunnan
2011	56751	0.93	<35 mm	15.9	Yunnan
2012	56751	0.67	<35 mm	19.8	Yunnan
2013	56751	0.77	<35 mm	10.7	Yunnan
2014	56751	0.63	<35 mm	11.4	Yunnan
2015	56751	0.63	<35 mm	9.1	Yunnan
2016	56751	0.5	<35 mm	20.4	Yunnan
2017	56751	0.63	<35 mm	21.4	Yunnan
1988	56991	0.46	<35 mm	16.1	Yunnan
1989	56991	0.75	<35 mm	15.3	Yunnan
1990	56991	1	<35 mm	16.9	Yunnan
1991	56991	0.53	<35 mm	15.3	Yunnan
1992	56991	0.88	<35 mm	17.7	Yunnan
1993	56991	0.45	<35 mm	15.9	Yunnan
1994	56991	0.53	<35 mm	17.2	Yunnan
1995	56991	0.65	<35 mm	17	Yunnan
1996	56991	0.66	<35 mm	25	Yunnan
1997	56991	0.43	<35 mm	14.8	Yunnan
1998	56991	0.51	<35 mm	18.2	Yunnan
1999	56991	0.65	<35 mm	17.9	Yunnan
2000	56991	0.7	<35 mm	21.3	Yunnan
2001	56991	0.55	<35 mm	16.5	Yunnan
2002	56991	0.63	<35 mm	20.8	Yunnan
2003	56991	0.79	<35 mm	17.6	Yunnan
2004	56991	0.72	<35 mm	18.3	Yunnan
2005	56991	0.72	<35 mm	17.1	Yunnan
2006	56991	0.74	<35 mm	18.5	Yunnan
2007	56991	0.58	<35 mm	16.4	Yunnan
2008	56991	0.53	<35 mm	13.4	Yunnan
2009	56991	0.82	<35 mm	19.3	Yunnan
2010	56991	1	<35 mm	15.2	Yunnan
2011	56991	1.36	<35 mm	13.2	Yunnan
2012	56991	0.68	<35 mm	20.5	Yunnan
2013	56991	0.87	<35 mm	17.5	Yunnan
2014	56991	0.49	<35 mm	23	Yunnan
2015	56991	0.78	<35 mm	12.5	Yunnan
2016	56991	0.58	<35 mm	17.6	Yunnan
2017	56991	0.51	<35 mm	16.2	Yunnan
1988	57793	0.8	>55 mm	47.7	Jiangxi
1989	57793	0.58	>55 mm	44.4	Jiangxi
1990	57793	0.81	>55 mm	40.8	Jiangxi
1991	57793	1.2	>55 mm	36.5	Jiangxi
1992	57793	0.78	>55 mm	28.2	Jiangxi
1993	57793	0.61	>55 mm	45.6	Jiangxi
1994	57793	0.46	>55 mm	50.5	Jiangxi
1995	57793	0.63	>55 mm	49	Jiangxi
1996	57793	0.65	>55 mm	49.5	Jiangxi
1997	57793	0.61	>55 mm	56.9	Jiangxi
1998	57793	0.8	>55 mm	33.6	Jiangxi
1999	57793	0.48	>55 mm	49	Jiangxi
2000	57793	0.6	>55 mm	44.7	Jiangxi
2001	57793	0.89	>55 mm	32.7	Jiangxi
2002	57793	0.44	>55 mm	45.2	Jiangxi
2003	57793	1.12	>55 mm	39.1	Jiangxi
2004	57793	0.86	>55 mm	41	Jiangxi
2005	57793	0.88	>55 mm	38.2	Jiangxi
2006	57793	0.6	>55 mm	46.4	Jiangxi
2007	57793	1.03	>55 mm	37.5	Jiangxi
2008	57793	0.74	>55 mm	43.6	Jiangxi
2009	57793	0.84	>55 mm	43.2	Jiangxi
2010	57793	0.58	>55 mm	51.3	Jiangxi
2011	57793	0.95	>55 mm	39.6	Jiangxi
2012	57793	0.64	>55 mm	43.7	Jiangxi
2013	57793	1.12	>55 mm	39.5	Jiangxi
2014	57793	0.63	>55 mm	43	Jiangxi
2015	57793	0.54	>55 mm	47.1	Jiangxi
2016	57793	0.5	>55 mm	47.3	Jiangxi
2017	57793	0.65	>55 mm	38.6	Jiangxi
1988	58606	0.98	>55 mm	38.7	Jiangxi
1989	58606	0.74	>55 mm	34.4	Jiangxi
1990	58606	1.02	>55 mm	39.2	Jiangxi
1991	58606	0.94	>55 mm	42.3	Jiangxi
1992	58606	0.94	>55 mm	31.2	Jiangxi
1993	58606	0.52	>55 mm	42.1	Jiangxi
1994	58606	0.67	>55 mm	47.6	Jiangxi
1995	58606	0.6	>55 mm	36.7	Jiangxi
1996	58606	0.96	>55 mm	43.8	Jiangxi
1997	58606	0.74	>55 mm	47.1	Jiangxi
1998	58606	0.51	>55 mm	45.1	Jiangxi
1999	58606	0.38	>55 mm	46.9	Jiangxi
2000	58606	0.9	>55 mm	37.8	Jiangxi
2001	58606	0.85	>55 mm	43.4	Jiangxi
2002	58606	0.62	>55 mm	44.1	Jiangxi
2003	58606	0.78	>55 mm	30.1	Jiangxi
2004	58606	1.08	>55 mm	36.4	Jiangxi
2005	58606	0.68	>55 mm	40.9	Jiangxi
2006	58606	0.82	>55 mm	36.3	Jiangxi
2007	58606	1.34	>55 mm	33.3	Jiangxi
2008	58606	0.92	>55 mm	32.6	Jiangxi
2009	58606	1.23	>55 mm	37.4	Jiangxi
2010	58606	0.61	>55 mm	40.6	Jiangxi
2011	58606	0.94	>55 mm	38.2	Jiangxi
2012	58606	0.65	>55 mm	42.9	Jiangxi
2013	58606	1.05	>55 mm	33	Jiangxi
2014	58606	0.61	>55 mm	48.5	Jiangxi
2015	58606	0.55	>55 mm	41.4	Jiangxi
2016	58606	0.59	>55 mm	36.9	Jiangxi
2017	58606	0.71	>55 mm	35.5	Jiangxi
1988	58806	0.84	>55 mm	37.3	Jiangxi
1989	58806	1.04	>55 mm	32.2	Jiangxi
1990	58806	0.58	>55 mm	53.2	Jiangxi
1991	58806	1.68	>55 mm	29.6	Jiangxi
1992	58806	0.57	>55 mm	41.3	Jiangxi
1993	58806	0.71	>55 mm	31.1	Jiangxi
1994	58806	0.51	>55 mm	50.5	Jiangxi
1995	58806	0.53	>55 mm	50.4	Jiangxi
1996	58806	1.01	>55 mm	44.9	Jiangxi
1997	58806	0.35	>55 mm	61	Jiangxi
1998	58806	0.65	>55 mm	38.2	Jiangxi
1999	58806	0.48	>55 mm	49.7	Jiangxi
2000	58806	0.73	>55 mm	37.7	Jiangxi
2001	58806	0.56	>55 mm	50.5	Jiangxi
2002	58806	0.4	>55 mm	48.4	Jiangxi
2003	58806	1.41	>55 mm	30.9	Jiangxi
2004	58806	0.77	>55 mm	41	Jiangxi
2005	58806	0.53	>55 mm	37.3	Jiangxi
2006	58806	0.79	>55 mm	36.7	Jiangxi
2007	58806	0.79	>55 mm	38	Jiangxi
2008	58806	0.78	>55 mm	40.8	Jiangxi
2009	58806	0.91	>55 mm	35.4	Jiangxi
2010	58806	0.58	>55 mm	44.1	Jiangxi
2011	58806	0.85	>55 mm	43.2	Jiangxi
2012	58806	0.66	>55 mm	40.9	Jiangxi
2013	58806	0.81	>55 mm	45.4	Jiangxi
2014	58806	0.75	>55 mm	38.9	Jiangxi
2015	58806	0.34	>55 mm	57.7	Jiangxi
2016	58806	0.5	>55 mm	55.7	Jiangxi
2017	58806	0.98	>55 mm	40.9	Jiangxi
1988	57673	0.86	>55 mm	30.9	Hunan
1989	57673	0.85	>55 mm	33.4	Hunan
1990	57673	0.88	>55 mm	32.1	Hunan
1991	57673	0.91	>55 mm	33.9	Hunan
1992	57673	1.02	>55 mm	26.5	Hunan
1993	57673	0.64	>55 mm	37.8	Hunan
1994	57673	0.67	>55 mm	54.4	Hunan
1995	57673	0.54	>55 mm	34.1	Hunan
1996	57673	0.72	>55 mm	37.5	Hunan
1997	57673	0.92	>55 mm	38.1	Hunan
1998	57673	0.52	>55 mm	44.8	Hunan
1999	57673	0.49	>55 mm	49.8	Hunan
2000	57673	0.9	>55 mm	41.9	Hunan
2001	57673	0.96	>55 mm	36.3	Hunan
2002	57673	0.48	>55 mm	39.9	Hunan
2003	57673	1	>55 mm	32.4	Hunan
2004	57673	0.91	>55 mm	35.6	Hunan
2005	57673	0.72	>55 mm	39.4	Hunan
2006	57673	1.32	>55 mm	26.7	Hunan
2007	57673	1.37	>55 mm	25.1	Hunan
2008	57673	1.15	>55 mm	24.7	Hunan
2009	57673	1.49	>55 mm	25.6	Hunan
2010	57673	0.76	>55 mm	43.4	Hunan
2011	57673	1.37	>55 mm	26.3	Hunan
2012	57673	0.57	>55 mm	36.5	Hunan
2013	57673	1.28	>55 mm	28.1	Hunan
2014	57673	0.61	>55 mm	29.4	Hunan
2015	57673	0.68	>55 mm	41.3	Hunan
2016	57673	0.53	>55 mm	45.9	Hunan
2017	57673	0.52	>55 mm	46.4	Hunan
1988	57779	1.08	>55 mm	31.8	Hunan
1989	57779	0.79	>55 mm	36.4	Hunan
1990	57779	0.88	>55 mm	34.6	Hunan
1991	57779	1.27	>55 mm	26.8	Hunan
1992	57779	1.12	>55 mm	32.4	Hunan
1993	57779	0.71	>55 mm	42.6	Hunan
1994	57779	0.58	>55 mm	47.3	Hunan
1995	57779	0.95	>55 mm	39.8	Hunan
1996	57779	0.87	>55 mm	38.4	Hunan
1997	57779	0.5	>55 mm	62.8	Hunan
1998	57779	1.26	>55 mm	29	Hunan
1999	57779	0.51	>55 mm	50.3	Hunan
2000	57779	0.57	>55 mm	40.6	Hunan
2001	57779	0.79	>55 mm	26	Hunan
2002	57779	0.57	>55 mm	52.2	Hunan
2003	57779	1.25	>55 mm	24.2	Hunan
2004	57779	0.82	>55 mm	33	Hunan
2005	57779	0.9	>55 mm	33.7	Hunan
2006	57779	0.71	>55 mm	42.4	Hunan
2007	57779	0.96	>55 mm	29.4	Hunan
2008	57779	1.08	>55 mm	33.6	Hunan
2009	57779	1.31	>55 mm	39.3	Hunan
2010	57779	0.8	>55 mm	28.4	Hunan
2011	57779	1.42	>55 mm	18.8	Hunan
2012	57779	0.72	>55 mm	44.1	Hunan
2013	57779	1.23	>55 mm	24	Hunan
2014	57779	0.67	>55 mm	42	Hunan
2015	57779	0.65	>55 mm	40.3	Hunan
2016	57779	0.77	>55 mm	33.7	Hunan
2017	57779	0.85	>55 mm	35.3	Hunan
1988	57874	1.13	>55 mm	30.9	Hunan
1989	57874	1.12	>55 mm	26.8	Hunan
1990	57874	1.08	>55 mm	33.5	Hunan
1991	57874	1.03	>55 mm	36.2	Hunan
1992	57874	1.22	>55 mm	28.1	Hunan
1993	57874	0.69	>55 mm	42.9	Hunan
1994	57874	0.51	>55 mm	55	Hunan
1995	57874	0.98	>55 mm	35	Hunan
1996	57874	1.03	>55 mm	40.3	Hunan
1997	57874	0.77	>55 mm	46.1	Hunan
1998	57874	1.19	>55 mm	26.3	Hunan
1999	57874	0.47	>55 mm	55.3	Hunan
2000	57874	0.83	>55 mm	37.2	Hunan
2001	57874	0.93	>55 mm	36.2	Hunan
2002	57874	0.42	>55 mm	59.1	Hunan
2003	57874	1.39	>55 mm	28.1	Hunan
2004	57874	0.82	>55 mm	34.8	Hunan
2005	57874	1.15	>55 mm	31.9	Hunan
2006	57874	0.79	>55 mm	43.8	Hunan
2007	57874	1.08	>55 mm	32.1	Hunan
2008	57874	0.98	>55 mm	32.5	Hunan
2009	57874	1.17	>55 mm	36.4	Hunan
2010	57874	0.87	>55 mm	29.6	Hunan
2011	57874	1.22	>55 mm	22.1	Hunan
2012	57874	0.85	>55 mm	38.2	Hunan
2013	57874	1.1	>55 mm	27.7	Hunan
2014	57874	0.89	>55 mm	36.7	Hunan
2015	57874	0.64	>55 mm	48	Hunan
2016	57874	0.85	>55 mm	33.9	Hunan
2017	57874	0.83	>55 mm	28	Hunan
1988	57673	0.7	>55 mm	25	Hunan
1989	57673	1.13	>55 mm	27.8	Hunan
1990	57673	1.03	>55 mm	24.9	Hunan
1991	57673	1.27	>55 mm	30.5	Hunan
1992	57673	1.06	>55 mm	28.8	Hunan
1993	57673	0.55	>55 mm	46.5	Hunan
1994	57673	0.66	>55 mm	47.2	Hunan
1995	57673	0.61	>55 mm	35.3	Hunan
1996	57673	0.55	>55 mm	38.7	Hunan
1997	57673	1.13	>55 mm	36.2	Hunan
1998	57673	0.47	>55 mm	47.8	Hunan
1999	57673	0.57	>55 mm	36.2	Hunan
2000	57673	1.06	>55 mm	29.3	Hunan
2001	57673	1.19	>55 mm	32.6	Hunan
2002	57673	0.64	>55 mm	49.7	Hunan
2003	57673	1.38	>55 mm	31.9	Hunan
2004	57673	0.91	>55 mm	42.6	Hunan
2005	57673	0.84	>55 mm	34.3	Hunan
2006	57673	1.44	>55 mm	29.5	Hunan
2007	57673	1.07	>55 mm	28.6	Hunan
2008	57673	1.52	>55 mm	26.4	Hunan
2009	57673	1.63	>55 mm	22.3	Hunan
2010	57673	0.89	>55 mm	31.7	Hunan
2011	57673	1.61	>55 mm	24	Hunan
2012	57673	0.95	>55 mm	33.7	Hunan
2013	57673	1.82	>55 mm	20.8	Hunan
2014	57673	0.75	>55 mm	31.5	Hunan
2015	57673	0.8	>55 mm	29.4	Hunan
2016	57673	0.65	>55 mm	31.2	Hunan
2017	57673	0.47	>55 mm	25.4	Hunan
1988	57779	1.56	>55 mm	23	Hunan
1989	57779	0.93	>55 mm	34.8	Hunan
1990	57779	1.31	>55 mm	24.4	Hunan
1991	57779	2.11	>55 mm	12.5	Hunan
1992	57779	1.15	>55 mm	28.7	Hunan
1993	57779	0.83	>55 mm	36.9	Hunan
1994	57779	0.65	>55 mm	41.3	Hunan
1995	57779	1.19	>55 mm	33.2	Hunan
1996	57779	0.82	>55 mm	33.5	Hunan
1997	57779	0.51	>55 mm	41.7	Hunan
1998	57779	1.85	>55 mm	27.9	Hunan
1999	57779	0.55	>55 mm	34.7	Hunan
2000	57779	0.59	>55 mm	35.3	Hunan
2001	57779	1.7	>55 mm	26.6	Hunan
2002	57779	0.69	>55 mm	52.3	Hunan
2003	57779	2.3	>55 mm	20	Hunan
2004	57779	0.85	>55 mm	29.2	Hunan
2005	57779	1.17	>55 mm	31.7	Hunan
2006	57779	0.7	>55 mm	31.5	Hunan
2007	57779	0.77	>55 mm	22.9	Hunan
2008	57779	1.11	>55 mm	31.6	Hunan
2009	57779	1.27	>55 mm	30.9	Hunan
2010	57779	1.11	>55 mm	22.8	Hunan
2011	57779	1.93	>55 mm	23.8	Hunan
2012	57779	0.87	>55 mm	34.8	Hunan
2013	57779	1.89	>55 mm	16.9	Hunan
2014	57779	0.88	>55 mm	37.1	Hunan
2015	57779	0.66	>55 mm	42.7	Hunan
2016	57779	1.34	>55 mm	30.5	Hunan
2017	57779	0.74	>55 mm	35.4	Hunan
1988	57874	1.37	>55 mm	24.9	Hunan
1989	57874	1.62	>55 mm	23.5	Hunan
1990	57874	1.5	>55 mm	24.7	Hunan
1991	57874	1.24	>55 mm	20.8	Hunan
1992	57874	1.24	>55 mm	28.2	Hunan
1993	57874	0.71	>55 mm	42.5	Hunan
1994	57874	0.5	>55 mm	53.1	Hunan
1995	57874	1.29	>55 mm	27.7	Hunan
1996	57874	1.03	>55 mm	39.5	Hunan
1997	57874	0.8	>55 mm	33.7	Hunan
1998	57874	1.66	>55 mm	26.8	Hunan
1999	57874	0.5	>55 mm	44.4	Hunan
2000	57874	1.21	>55 mm	32.8	Hunan
2001	57874	1.09	>55 mm	33	Hunan
2002	57874	0.47	>55 mm	58.2	Hunan
2003	57874	1.79	>55 mm	22.1	Hunan
2004	57874	0.79	>55 mm	30.6	Hunan
2005	57874	1.31	>55 mm	28.9	Hunan
2006	57874	0.66	>55 mm	36.9	Hunan
2007	57874	0.95	>55 mm	19.8	Hunan
2008	57874	1.13	>55 mm	28.5	Hunan
2009	57874	1.07	>55 mm	33.6	Hunan
2010	57874	1.2	>55 mm	25.5	Hunan
2011	57874	1.51	>55 mm	26	Hunan
2012	57874	0.89	>55 mm	32.2	Hunan
2013	57874	1.29	>55 mm	21.2	Hunan
2014	57874	0.96	>55 mm	35.3	Hunan
2015	57874	0.63	>55 mm	50.7	Hunan
2016	57874	1.39	>55 mm	32.9	Hunan
2017	57874	0.82	>55 mm	25.7	Hunan
1988	57793	0.83	>55 mm	40.6	Jiangxi
1989	57793	0.61	>55 mm	35.9	Jiangxi
1990	57793	1.08	>55 mm	35.9	Jiangxi
1991	57793	1.64	>55 mm	23.2	Jiangxi
1992	57793	0.84	>55 mm	36.5	Jiangxi
1993	57793	0.58	>55 mm	49.7	Jiangxi
1994	57793	0.46	>55 mm	40.6	Jiangxi
1995	57793	0.65	>55 mm	42.3	Jiangxi
1996	57793	0.54	>55 mm	37.4	Jiangxi
1997	57793	0.57	>55 mm	52.1	Jiangxi
1998	57793	0.71	>55 mm	35.9	Jiangxi
1999	57793	0.42	>55 mm	42.9	Jiangxi
2000	57793	0.66	>55 mm	31.9	Jiangxi
2001	57793	1.3	>55 mm	34.1	Jiangxi
2002	57793	0.5	>55 mm	58.5	Jiangxi
2003	57793	1.28	>55 mm	35.4	Jiangxi
2004	57793	0.86	>55 mm	41.4	Jiangxi
2005	57793	1.34	>55 mm	32.3	Jiangxi
2006	57793	0.51	>55 mm	44.8	Jiangxi
2007	57793	0.87	>55 mm	34	Jiangxi
2008	57793	0.67	>55 mm	42.2	Jiangxi
2009	57793	0.72	>55 mm	44.5	Jiangxi
2010	57793	0.67	>55 mm	36.9	Jiangxi
2011	57793	0.91	>55 mm	37.9	Jiangxi
2012	57793	0.78	>55 mm	42.1	Jiangxi
2013	57793	1.28	>55 mm	33.1	Jiangxi
2014	57793	0.72	>55 mm	44.6	Jiangxi
2015	57793	0.55	>55 mm	48.2	Jiangxi
2016	57793	0.54	>55 mm	35.4	Jiangxi
2017	57793	0.59	>55 mm	38.8	Jiangxi
1988	58606	1.13	>55 mm	32.7	Jiangxi
1989	58606	0.69	>55 mm	31.3	Jiangxi
1990	58606	1.27	>55 mm	32.3	Jiangxi
1991	58606	1.35	>55 mm	34	Jiangxi
1992	58606	0.96	>55 mm	34.3	Jiangxi
1993	58606	0.43	>55 mm	48	Jiangxi
1994	58606	0.77	>55 mm	39.2	Jiangxi
1995	58606	0.62	>55 mm	29.1	Jiangxi
1996	58606	0.82	>55 mm	36.1	Jiangxi
1997	58606	0.66	>55 mm	56.2	Jiangxi
1998	58606	0.44	>55 mm	40.2	Jiangxi
1999	58606	0.36	>55 mm	38.7	Jiangxi
2000	58606	0.95	>55 mm	40.9	Jiangxi
2001	58606	0.83	>55 mm	36.7	Jiangxi
2002	58606	0.97	>55 mm	40.6	Jiangxi
2003	58606	0.89	>55 mm	29.8	Jiangxi
2004	58606	1.1	>55 mm	37.4	Jiangxi
2005	58606	1.11	>55 mm	32.7	Jiangxi
2006	58606	0.73	>55 mm	32.7	Jiangxi
2007	58606	1.15	>55 mm	35.7	Jiangxi
2008	58606	0.8	>55 mm	40.7	Jiangxi
2009	58606	1.25	>55 mm	32.5	Jiangxi
2010	58606	0.79	>55 mm	42.4	Jiangxi
2011	58606	0.79	>55 mm	36.7	Jiangxi
2012	58606	0.86	>55 mm	38.7	Jiangxi
2013	58606	1.24	>55 mm	32.9	Jiangxi
2014	58606	0.55	>55 mm	46.4	Jiangxi
2015	58606	0.52	>55 mm	40.9	Jiangxi
2016	58606	0.7	>55 mm	31.6	Jiangxi
2017	58606	0.58	>55 mm	38.7	Jiangxi
1988	58806	0.99	>55 mm	30	Jiangxi
1989	58806	1.51	>55 mm	32.1	Jiangxi
1990	58806	0.55	>55 mm	40.7	Jiangxi
1991	58806	3.21	>55 mm	21.1	Jiangxi
1992	58806	0.57	>55 mm	41.1	Jiangxi
1993	58806	0.8	>55 mm	31.8	Jiangxi
1994	58806	0.5	>55 mm	46	Jiangxi
1995	58806	0.48	>55 mm	53.7	Jiangxi
1996	58806	0.97	>55 mm	47.3	Jiangxi
1997	58806	0.27	>55 mm	42.9	Jiangxi
1998	58806	0.66	>55 mm	37.1	Jiangxi
1999	58806	0.51	>55 mm	50.5	Jiangxi
2000	58806	0.77	>55 mm	32.6	Jiangxi
2001	58806	0.56	>55 mm	40.3	Jiangxi
2002	58806	0.42	>55 mm	52.5	Jiangxi
2003	58806	1.74	>55 mm	21.3	Jiangxi
2004	58806	0.74	>55 mm	43.4	Jiangxi
2005	58806	0.68	>55 mm	37.9	Jiangxi
2006	58806	0.75	>55 mm	36.1	Jiangxi
2007	58806	0.63	>55 mm	27	Jiangxi
2008	58806	0.75	>55 mm	42.3	Jiangxi
2009	58806	0.83	>55 mm	36.1	Jiangxi
2010	58806	0.58	>55 mm	37.6	Jiangxi
2011	58806	0.95	>55 mm	37.9	Jiangxi
2012	58806	0.71	>55 mm	46.7	Jiangxi
2013	58806	0.84	>55 mm	36	Jiangxi
2014	58806	0.84	>55 mm	35.6	Jiangxi
2015	58806	0.37	>55 mm	43.1	Jiangxi
2016	58806	0.56	>55 mm	38.5	Jiangxi
2017	58806	1.01	>55 mm	34.5	Jiangxi
1988	58448	0.81	35-55 mm	34.3	Zhejiang
1989	58448	0.57	35-55 mm	38.6	Zhejiang
1990	58448	0.63	35-55 mm	30.7	Zhejiang
1991	58448	0.88	35-55 mm	29.2	Zhejiang
1992	58448	0.68	35-55 mm	30.8	Zhejiang
1993	58448	0.45	35-55 mm	36	Zhejiang
1994	58448	1.07	35-55 mm	28.6	Zhejiang
1995	58448	0.74	35-55 mm	27.2	Zhejiang
1996	58448	0.5	35-55 mm	29.6	Zhejiang
1997	58448	0.72	35-55 mm	33.6	Zhejiang
1998	58448	0.9	35-55 mm	27.7	Zhejiang
1999	58448	0.41	35-55 mm	32.2	Zhejiang
2000	58448	1.04	35-55 mm	23.6	Zhejiang
2001	58448	0.59	35-55 mm	35.1	Zhejiang
2002	58448	0.67	35-55 mm	36.6	Zhejiang
2003	58448	1.18	35-55 mm	28.5	Zhejiang
2004	58448	1.31	35-55 mm	22	Zhejiang
2005	58448	0.78	35-55 mm	31.4	Zhejiang
2006	58448	1.19	35-55 mm	21.3	Zhejiang
2007	58448	0.94	35-55 mm	35.4	Zhejiang
2008	58448	0.59	35-55 mm	35	Zhejiang
2009	58448	0.68	35-55 mm	26.9	Zhejiang
2010	58448	0.82	35-55 mm	31.2	Zhejiang
2011	58448	0.76	35-55 mm	36	Zhejiang
2012	58448	0.73	35-55 mm	30.4	Zhejiang
2013	58448	0.8	35-55 mm	23	Zhejiang
2014	58448	0.68	35-55 mm	37.4	Zhejiang
2015	58448	0.43	35-55 mm	40.2	Zhejiang
2016	58448	0.51	35-55 mm	31.7	Zhejiang
2017	58448	0.92	35-55 mm	25.7	Zhejiang
1988	58562	0.92	35-55 mm	36.5	Zhejiang
1989	58562	0.48	35-55 mm	35.4	Zhejiang
1990	58562	0.61	35-55 mm	28	Zhejiang
1991	58562	0.92	35-55 mm	34.3	Zhejiang
1992	58562	0.6	35-55 mm	34.8	Zhejiang
1993	58562	0.44	35-55 mm	43.8	Zhejiang
1994	58562	0.99	35-55 mm	26.3	Zhejiang
1995	58562	1.14	35-55 mm	21	Zhejiang
1996	58562	1.07	35-55 mm	23.8	Zhejiang
1997	58562	0.49	35-55 mm	35.6	Zhejiang
1998	58562	0.55	35-55 mm	40.1	Zhejiang
1999	58562	0.57	35-55 mm	34.4	Zhejiang
2000	58562	0.56	35-55 mm	28.9	Zhejiang
2001	58562	0.71	35-55 mm	34.9	Zhejiang
2002	58562	0.63	35-55 mm	36.9	Zhejiang
2003	58562	1.69	35-55 mm	16.9	Zhejiang
2004	58562	0.91	35-55 mm	25.8	Zhejiang
2005	58562	0.8	35-55 mm	33	Zhejiang
2006	58562	1.53	35-55 mm	23.2	Zhejiang
2007	58562	0.69	35-55 mm	36.2	Zhejiang
2008	58562	0.7	35-55 mm	35.2	Zhejiang
2009	58562	0.62	35-55 mm	32.3	Zhejiang
2010	58562	0.88	35-55 mm	30.7	Zhejiang
2011	58562	0.81	35-55 mm	30.5	Zhejiang
2012	58562	0.54	35-55 mm	34	Zhejiang
2013	58562	0.71	35-55 mm	28.6	Zhejiang
2014	58562	0.47	35-55 mm	32.3	Zhejiang
2015	58562	0.32	35-55 mm	44.4	Zhejiang
2016	58562	0.53	35-55 mm	30.2	Zhejiang
2017	58562	0.8	35-55 mm	33.2	Zhejiang
1988	58464	0.83	35-55 mm	24.2	Zhejiang
1989	58464	0.64	35-55 mm	34.9	Zhejiang
1990	58464	1.01	35-55 mm	22.8	Zhejiang
1991	58464	1.17	35-55 mm	27.4	Zhejiang
1992	58464	0.62	35-55 mm	30.7	Zhejiang
1993	58464	0.9	35-55 mm	18.9	Zhejiang
1994	58464	0.99	35-55 mm	28.7	Zhejiang
1995	58464	1.01	35-55 mm	18.5	Zhejiang
1996	58464	1.26	35-55 mm	28.2	Zhejiang
1997	58464	0.71	35-55 mm	30.6	Zhejiang
1998	58464	0.8	35-55 mm	18.8	Zhejiang
1999	58464	0.71	35-55 mm	33	Zhejiang
2000	58464	0.67	35-55 mm	33.8	Zhejiang
2001	58464	0.82	35-55 mm	33.8	Zhejiang
2002	58464	0.64	35-55 mm	32.5	Zhejiang
2003	58464	1.49	35-55 mm	26.9	Zhejiang
2004	58464	1	35-55 mm	25.9	Zhejiang
2005	58464	0.96	35-55 mm	28.9	Zhejiang
2006	58464	1	35-55 mm	25.7	Zhejiang
2007	58464	0.86	35-55 mm	33.3	Zhejiang
2008	58464	0.88	35-55 mm	28	Zhejiang
2009	58464	0.8	35-55 mm	30.5	Zhejiang
2010	58464	0.6	35-55 mm	30.7	Zhejiang
2011	58464	1.07	35-55 mm	24.2	Zhejiang
2012	58464	0.79	35-55 mm	27.9	Zhejiang
2013	58464	1.76	35-55 mm	13.6	Zhejiang
2014	58464	0.53	35-55 mm	39	Zhejiang
2015	58464	0.57	35-55 mm	33.4	Zhejiang
2016	58464	0.62	35-55 mm	28.6	Zhejiang
2017	58464	0.89	35-55 mm	23.8	Zhejiang
1988	58737	1.09	35-55 mm	30.8	Fujian
1989	58737	1.11	35-55 mm	29.2	Fujian
1990	58737	1	35-55 mm	27.5	Fujian
1991	58737	1.08	35-55 mm	28.1	Fujian
1992	58737	0.72	35-55 mm	28.1	Fujian
1993	58737	0.82	35-55 mm	31.5	Fujian
1994	58737	0.76	35-55 mm	31	Fujian
1995	58737	0.69	35-55 mm	33.3	Fujian
1996	58737	0.69	35-55 mm	32.9	Fujian
1997	58737	0.44	35-55 mm	30.4	Fujian
1998	58737	0.53	35-55 mm	24.6	Fujian
1999	58737	0.76	35-55 mm	35.1	Fujian
2000	58737	0.71	35-55 mm	33.3	Fujian
2001	58737	0.78	35-55 mm	32	Fujian
2002	58737	0.67	35-55 mm	32	Fujian
2003	58737	1.56	35-55 mm	17.1	Fujian
2004	58737	0.94	35-55 mm	30	Fujian
2005	58737	0.58	35-55 mm	23.9	Fujian
2006	58737	0.44	35-55 mm	38.5	Fujian
2007	58737	0.66	35-55 mm	28.8	Fujian
2008	58737	0.95	35-55 mm	36.1	Fujian
2009	58737	0.99	35-55 mm	29.2	Fujian
2010	58737	0.74	35-55 mm	30.7	Fujian
2011	58737	1.22	35-55 mm	25.4	Fujian
2012	58737	0.8	35-55 mm	32.9	Fujian
2013	58737	1.76	35-55 mm	24.7	Fujian
2014	58737	0.49	35-55 mm	38.8	Fujian
2015	58737	0.51	35-55 mm	35.2	Fujian
2016	58737	0.48	35-55 mm	30.7	Fujian
2017	58737	0.65	35-55 mm	26.7	Fujian
1988	58926	1.16	35-55 mm	17.9	Fujian
1989	58926	1.01	35-55 mm	27.2	Fujian
1990	58926	0.71	35-55 mm	30.7	Fujian
1991	58926	1.02	35-55 mm	30.5	Fujian
1992	58926	0.7	35-55 mm	34.6	Fujian
1993	58926	0.61	35-55 mm	35.1	Fujian
1994	58926	0.68	35-55 mm	37.4	Fujian
1995	58926	0.66	35-55 mm	45.1	Fujian
1996	58926	0.66	35-55 mm	28.6	Fujian
1997	58926	0.43	35-55 mm	29.8	Fujian
1998	58926	0.83	35-55 mm	28	Fujian
1999	58926	0.59	35-55 mm	39	Fujian
2000	58926	0.54	35-55 mm	40.1	Fujian
2001	58926	0.49	35-55 mm	38.8	Fujian
2002	58926	0.58	35-55 mm	40.9	Fujian
2003	58926	1.1	35-55 mm	22.6	Fujian
2004	58926	1.02	35-55 mm	29.3	Fujian
2005	58926	0.64	35-55 mm	25	Fujian
2006	58926	0.47	35-55 mm	32.5	Fujian
2007	58926	0.51	35-55 mm	19	Fujian
2008	58926	0.77	35-55 mm	35.6	Fujian
2009	58926	0.73	35-55 mm	35.5	Fujian
2010	58926	0.58	35-55 mm	25.4	Fujian
2011	58926	2.22	35-55 mm	14	Fujian
2012	58926	1.01	35-55 mm	29.3	Fujian
2013	58926	0.73	35-55 mm	28.7	Fujian
2014	58926	0.87	35-55 mm	30	Fujian
2015	58926	0.59	35-55 mm	32	Fujian
2016	58926	0.66	35-55 mm	39.6	Fujian
2017	58926	0.74	35-55 mm	29.1	Fujian
1988	58818	0.96	35-55 mm	25.6	Fujian
1989	58818	1.08	35-55 mm	28.2	Fujian
1990	58818	0.57	35-55 mm	30.3	Fujian
1991	58818	1.37	35-55 mm	24.8	Fujian
1992	58818	0.53	35-55 mm	32.9	Fujian
1993	58818	0.83	35-55 mm	31	Fujian
1994	58818	0.64	35-55 mm	34.2	Fujian
1995	58818	0.41	35-55 mm	36.3	Fujian
1996	58818	0.68	35-55 mm	40.3	Fujian
1997	58818	0.3	35-55 mm	30.8	Fujian
1998	58818	0.75	35-55 mm	33.2	Fujian
1999	58818	0.62	35-55 mm	37	Fujian
2000	58818	0.49	35-55 mm	35.2	Fujian
2001	58818	0.47	35-55 mm	38	Fujian
2002	58818	0.41	35-55 mm	39.7	Fujian
2003	58818	2.04	35-55 mm	17.8	Fujian
2004	58818	1.03	35-55 mm	36	Fujian
2005	58818	0.61	35-55 mm	29.4	Fujian
2006	58818	0.61	35-55 mm	32.4	Fujian
2007	58818	0.46	35-55 mm	20.1	Fujian
2008	58818	0.61	35-55 mm	34.2	Fujian
2009	58818	0.69	35-55 mm	25	Fujian
2010	58818	0.7	35-55 mm	30.6	Fujian
2011	58818	1.21	35-55 mm	26.4	Fujian
2012	58818	0.79	35-55 mm	40.4	Fujian
2013	58818	1.23	35-55 mm	29.4	Fujian
2014	58818	0.58	35-55 mm	40.5	Fujian
2015	58818	0.48	35-55 mm	41.4	Fujian
2016	58818	0.46	35-55 mm	36.6	Fujian
2017	58818	0.72	35-55 mm	26.2	Fujian
1988	59306	0.6	35-55 mm	48.2	Guangdong
1989	59306	0.54	35-55 mm	45.7	Guangdong
1990	59306	0.44	35-55 mm	42.4	Guangdong
1991	59306	0.52	35-55 mm	37.7	Guangdong
1992	59306	0.61	35-55 mm	45.5	Guangdong
1993	59306	0.42	35-55 mm	42	Guangdong
1994	59306	0.43	35-55 mm	35.5	Guangdong
1995	59306	0.45	35-55 mm	38.2	Guangdong
1996	59306	0.54	35-55 mm	53	Guangdong
1997	59306	0.31	35-55 mm	41.2	Guangdong
1998	59306	0.49	35-55 mm	39.6	Guangdong
1999	59306	0.41	35-55 mm	49.2	Guangdong
2000	59306	0.45	35-55 mm	42.9	Guangdong
2001	59306	0.37	35-55 mm	37.5	Guangdong
2002	59306	0.41	35-55 mm	40.1	Guangdong
2003	59306	0.5	35-55 mm	41.9	Guangdong
2004	59306	0.77	35-55 mm	37	Guangdong
2005	59306	0.49	35-55 mm	41.4	Guangdong
2006	59306	0.36	35-55 mm	42	Guangdong
2007	59306	0.47	35-55 mm	39.7	Guangdong
2008	59306	0.33	35-55 mm	42	Guangdong
2009	59306	0.79	35-55 mm	42.5	Guangdong
2010	59306	0.46	35-55 mm	49.5	Guangdong
2011	59306	0.55	35-55 mm	38.4	Guangdong
2012	59306	0.62	35-55 mm	39.6	Guangdong
2013	59306	0.31	35-55 mm	52	Guangdong
2014	59306	0.67	35-55 mm	37	Guangdong
2015	59306	0.5	35-55 mm	42.1	Guangdong
2016	59306	0.47	35-55 mm	39.6	Guangdong
2017	59306	0.53	35-55 mm	42.6	Guangdong
1988	59097	0.61	35-55 mm	39.9	Guangdong
1989	59097	0.62	35-55 mm	34.6	Guangdong
1990	59097	0.68	35-55 mm	35.1	Guangdong
1991	59097	0.8	35-55 mm	37.2	Guangdong
1992	59097	0.66	35-55 mm	43	Guangdong
1993	59097	0.35	35-55 mm	43.4	Guangdong
1994	59097	0.4	35-55 mm	40.9	Guangdong
1995	59097	0.62	35-55 mm	41.1	Guangdong
1996	59097	0.58	35-55 mm	45.2	Guangdong
1997	59097	0.3	35-55 mm	55.1	Guangdong
1998	59097	0.61	35-55 mm	35.7	Guangdong
1999	59097	0.49	35-55 mm	45.6	Guangdong
2000	59097	0.53	35-55 mm	43.2	Guangdong
2001	59097	0.45	35-55 mm	36.5	Guangdong
2002	59097	0.43	35-55 mm	45.2	Guangdong
2003	59097	0.61	35-55 mm	37	Guangdong
2004	59097	0.72	35-55 mm	42.3	Guangdong
2005	59097	0.4	35-55 mm	36.8	Guangdong
2006	59097	0.46	35-55 mm	46.7	Guangdong
2007	59097	0.49	35-55 mm	33.2	Guangdong
2008	59097	0.36	35-55 mm	37.9	Guangdong
2009	59097	0.86	35-55 mm	39.1	Guangdong
2010	59097	0.49	35-55 mm	40.5	Guangdong
2011	59097	0.7	35-55 mm	35.6	Guangdong
2012	59097	0.63	35-55 mm	34.5	Guangdong
2013	59097	0.36	35-55 mm	46.8	Guangdong
2014	59097	0.58	35-55 mm	44.9	Guangdong
2015	59097	0.46	35-55 mm	42.3	Guangdong
2016	59097	0.41	35-55 mm	37.8	Guangdong
2017	59097	0.7	35-55 mm	34.3	Guangdong
1988	59478	0.67	35-55 mm	36.7	Guangdong
1989	59478	0.69	35-55 mm	39	Guangdong
1990	59478	0.74	35-55 mm	38.8	Guangdong
1991	59478	0.63	35-55 mm	30.2	Guangdong
1992	59478	0.49	35-55 mm	43.2	Guangdong
1993	59478	0.34	35-55 mm	42.5	Guangdong
1994	59478	0.45	35-55 mm	40.7	Guangdong
1995	59478	0.53	35-55 mm	39.3	Guangdong
1996	59478	0.43	35-55 mm	49.5	Guangdong
1997	59478	0.42	35-55 mm	43.7	Guangdong
1998	59478	0.4	35-55 mm	41.1	Guangdong
1999	59478	0.48	35-55 mm	49.6	Guangdong
2000	59478	0.56	35-55 mm	32	Guangdong
2001	59478	0.34	35-55 mm	31.7	Guangdong
2002	59478	0.48	35-55 mm	50.1	Guangdong
2003	59478	0.64	35-55 mm	33.9	Guangdong
2004	59478	0.88	35-55 mm	39.2	Guangdong
2005	59478	0.52	35-55 mm	47.8	Guangdong
2006	59478	0.47	35-55 mm	38.6	Guangdong
2007	59478	0.84	35-55 mm	34.9	Guangdong
2008	59478	0.32	35-55 mm	48.9	Guangdong
2009	59478	0.41	35-55 mm	46.2	Guangdong
2010	59478	0.43	35-55 mm	48	Guangdong
2011	59478	0.64	35-55 mm	34.2	Guangdong
2012	59478	0.49	35-55 mm	47.9	Guangdong
2013	59478	0.52	35-55 mm	39.4	Guangdong
2014	59478	0.67	35-55 mm	38.6	Guangdong
2015	59478	0.64	35-55 mm	36.9	Guangdong
2016	59478	0.56	35-55 mm	37.9	Guangdong
2017	59478	0.37	35-55 mm	38.4	Guangdong
1988	57957	0.65	35-55 mm	28.5	Guangxi
1989	57957	0.68	35-55 mm	25.9	Guangxi
1990	57957	0.73	35-55 mm	26.3	Guangxi
1991	57957	0.78	35-55 mm	33.3	Guangxi
1992	57957	0.57	35-55 mm	22.1	Guangxi
1993	57957	0.35	35-55 mm	29.4	Guangxi
1994	57957	0.41	35-55 mm	37.8	Guangxi
1995	57957	0.85	35-55 mm	33.4	Guangxi
1996	57957	0.49	35-55 mm	36.4	Guangxi
1997	57957	0.55	35-55 mm	38	Guangxi
1998	57957	0.51	35-55 mm	26.1	Guangxi
1999	57957	0.42	35-55 mm	28.2	Guangxi
2000	57957	0.51	35-55 mm	31.6	Guangxi
2001	57957	0.73	35-55 mm	26.3	Guangxi
2002	57957	0.33	35-55 mm	40.2	Guangxi
2003	57957	0.7	35-55 mm	24.6	Guangxi
2004	57957	0.57	35-55 mm	32	Guangxi
2005	57957	0.61	35-55 mm	23.1	Guangxi
2006	57957	0.64	35-55 mm	31.7	Guangxi
2007	57957	0.84	35-55 mm	29.2	Guangxi
2008	57957	0.44	35-55 mm	35.5	Guangxi
2009	57957	0.58	35-55 mm	24	Guangxi
2010	57957	0.52	35-55 mm	26.6	Guangxi
2011	57957	0.91	35-55 mm	21.1	Guangxi
2012	57957	0.6	35-55 mm	34.3	Guangxi
2013	57957	0.65	35-55 mm	28.9	Guangxi
2014	57957	0.49	35-55 mm	38.2	Guangxi
2015	57957	0.32	35-55 mm	40.9	Guangxi
2016	57957	0.62	35-55 mm	31.4	Guangxi
2017	57957	0.46	35-55 mm	24.3	Guangxi
1988	59446	0.66	35-55 mm	29.3	Guangxi
1989	59446	1.3	35-55 mm	23.4	Guangxi
1990	59446	0.63	35-55 mm	32.8	Guangxi
1991	59446	0.87	35-55 mm	28	Guangxi
1992	59446	1.1	35-55 mm	29.8	Guangxi
1993	59446	0.48	35-55 mm	35.1	Guangxi
1994	59446	0.53	35-55 mm	33.4	Guangxi
1995	59446	0.46	35-55 mm	34.8	Guangxi
1996	59446	0.64	35-55 mm	39.6	Guangxi
1997	59446	0.59	35-55 mm	34.4	Guangxi
1998	59446	0.58	35-55 mm	28	Guangxi
1999	59446	0.68	35-55 mm	34.4	Guangxi
2000	59446	0.97	35-55 mm	22.7	Guangxi
2001	59446	0.36	35-55 mm	39.3	Guangxi
2002	59446	0.39	35-55 mm	41.4	Guangxi
2003	59446	0.6	35-55 mm	30.7	Guangxi
2004	59446	0.86	35-55 mm	24.3	Guangxi
2005	59446	0.93	35-55 mm	23.9	Guangxi
2006	59446	0.61	35-55 mm	22.3	Guangxi
2007	59446	0.8	35-55 mm	27.5	Guangxi
2008	59446	0.48	35-55 mm	38.3	Guangxi
2009	59446	0.55	35-55 mm	36	Guangxi
2010	59446	0.55	35-55 mm	38.3	Guangxi
2011	59446	0.57	35-55 mm	29.3	Guangxi
2012	59446	0.62	35-55 mm	31.4	Guangxi
2013	59446	0.53	35-55 mm	32.7	Guangxi
2014	59446	0.56	35-55 mm	34.3	Guangxi
2015	59446	0.58	35-55 mm	33.2	Guangxi
2016	59446	0.61	35-55 mm	36.1	Guangxi
2017	59446	0.73	35-55 mm	28.3	Guangxi
1988	59228	0.87	35-55 mm	27.9	Guangxi
1989	59228	0.92	35-55 mm	34.2	Guangxi
1990	59228	0.71	35-55 mm	27.9	Guangxi
1991	59228	0.79	35-55 mm	30.6	Guangxi
1992	59228	0.89	35-55 mm	28.1	Guangxi
1993	59228	0.62	35-55 mm	36.7	Guangxi
1994	59228	0.54	35-55 mm	44	Guangxi
1995	59228	0.72	35-55 mm	33.6	Guangxi
1996	59228	0.69	35-55 mm	27.9	Guangxi
1997	59228	0.71	35-55 mm	31.8	Guangxi
1998	59228	0.82	35-55 mm	25.9	Guangxi
1999	59228	0.59	35-55 mm	32.1	Guangxi
2000	59228	0.71	35-55 mm	32.9	Guangxi
2001	59228	0.53	35-55 mm	36.1	Guangxi
2002	59228	0.63	35-55 mm	31.1	Guangxi
2003	59228	0.77	35-55 mm	29.2	Guangxi
2004	59228	0.79	35-55 mm	28.9	Guangxi
2005	59228	0.88	35-55 mm	30.8	Guangxi
2006	59228	0.8	35-55 mm	32	Guangxi
2007	59228	0.76	35-55 mm	31.9	Guangxi
2008	59228	0.56	35-55 mm	32	Guangxi
2009	59228	0.92	35-55 mm	24.7	Guangxi
2010	59228	0.74	35-55 mm	29.6	Guangxi
2011	59228	0.84	35-55 mm	25.3	Guangxi
2012	59228	0.9	35-55 mm	32.1	Guangxi
2013	59228	0.86	35-55 mm	29.5	Guangxi
2014	59228	0.61	35-55 mm	30.3	Guangxi
2015	59228	0.63	35-55 mm	33	Guangxi
2016	59228	0.77	35-55 mm	28.2	Guangxi
2017	59228	0.83	35-55 mm	28	Guangxi
1988	59758	0.66	>55 mm	54.3	Hainan
1989	59758	0.56	>55 mm	59.8	Hainan
1990	59758	0.79	>55 mm	57.2	Hainan
1991	59758	0.79	>55 mm	54.8	Hainan
1992	59758	0.7	>55 mm	56.5	Hainan
1993	59758	0.7	>55 mm	58.4	Hainan
1994	59758	0.49	>55 mm	63.3	Hainan
1995	59758	0.59	>55 mm	55.4	Hainan
1996	59758	0.71	>55 mm	45	Hainan
1997	59758	0.47	>55 mm	66.3	Hainan
1998	59758	0.64	>55 mm	59.8	Hainan
1999	59758	0.75	>55 mm	61.2	Hainan
2000	59758	0.45	>55 mm	61	Hainan
2001	59758	0.43	>55 mm	58	Hainan
2002	59758	0.54	>55 mm	60	Hainan
2003	59758	0.74	>55 mm	57.6	Hainan
2004	59758	1.13	>55 mm	49.3	Hainan
2005	59758	0.86	>55 mm	54.5	Hainan
2006	59758	0.74	>55 mm	45.3	Hainan
2007	59758	0.67	>55 mm	60.9	Hainan
2008	59758	0.41	>55 mm	55.7	Hainan
2009	59758	0.39	>55 mm	61.4	Hainan
2010	59758	0.4	>55 mm	56.1	Hainan
2011	59758	0.48	>55 mm	59.7	Hainan
2012	59758	0.51	>55 mm	75.5	Hainan
2013	59758	0.48	>55 mm	68.1	Hainan
2014	59758	0.59	>55 mm	57.4	Hainan
2015	59758	0.67	>55 mm	57.3	Hainan
2016	59758	0.6	>55 mm	57.4	Hainan
2017	59758	0.45	>55 mm	68.9	Hainan
1988	59845	0.44	>55 mm	71.3	Hainan
1989	59845	0.49	>55 mm	61	Hainan
1990	59845	0.56	>55 mm	69.9	Hainan
1991	59845	0.86	>55 mm	53.3	Hainan
1992	59845	0.73	>55 mm	58.8	Hainan
1993	59845	0.49	>55 mm	63.8	Hainan
1994	59845	0.43	>55 mm	64.8	Hainan
1995	59845	0.68	>55 mm	63	Hainan
1996	59845	0.41	>55 mm	57.5	Hainan
1997	59845	0.37	>55 mm	80.2	Hainan
1998	59845	0.73	>55 mm	54.8	Hainan
1999	59845	0.41	>55 mm	70.8	Hainan
2000	59845	0.38	>55 mm	56.5	Hainan
2001	59845	0.49	>55 mm	56.9	Hainan
2002	59845	0.53	>55 mm	61.5	Hainan
2003	59845	0.78	>55 mm	51	Hainan
2004	59845	0.76	>55 mm	51	Hainan
2005	59845	0.62	>55 mm	55.6	Hainan
2006	59845	0.75	>55 mm	50.9	Hainan
2007	59845	0.5	>55 mm	62.4	Hainan
2008	59845	0.57	>55 mm	57.6	Hainan
2009	59845	0.38	>55 mm	70.8	Hainan
2010	59845	0.45	>55 mm	52.9	Hainan
2011	59845	0.36	>55 mm	56.9	Hainan
2012	59845	0.48	>55 mm	64.4	Hainan
2013	59845	0.44	>55 mm	73.4	Hainan
2014	59845	0.45	>55 mm	61.5	Hainan
2015	59845	0.73	>55 mm	53.2	Hainan
2016	59845	0.4	>55 mm	60.9	Hainan
2017	59845	0.39	>55 mm	56	Hainan
1988	59855	0.58	>55 mm	49.4	Hainan
1989	59855	0.56	>55 mm	53.2	Hainan
1990	59855	0.52	>55 mm	64	Hainan
1991	59855	0.82	>55 mm	48.6	Hainan
1992	59855	0.52	>55 mm	66.6	Hainan
1993	59855	0.57	>55 mm	49.5	Hainan
1994	59855	0.45	>55 mm	59.8	Hainan
1995	59855	0.5	>55 mm	61.6	Hainan
1996	59855	0.43	>55 mm	50.7	Hainan
1997	59855	0.37	>55 mm	75	Hainan
1998	59855	0.6	>55 mm	65.1	Hainan
1999	59855	0.57	>55 mm	57.6	Hainan
2000	59855	0.37	>55 mm	61.6	Hainan
2001	59855	0.53	>55 mm	61.7	Hainan
2002	59855	0.52	>55 mm	58.1	Hainan
2003	59855	0.63	>55 mm	59.6	Hainan
2004	59855	0.94	>55 mm	56.5	Hainan
2005	59855	0.47	>55 mm	61.6	Hainan
2006	59855	0.61	>55 mm	57.4	Hainan
2007	59855	0.54	>55 mm	65.8	Hainan
2008	59855	0.41	>55 mm	72.8	Hainan
2009	59855	0.36	>55 mm	69.6	Hainan
2010	59855	0.32	>55 mm	49.7	Hainan
2011	59855	0.56	>55 mm	52.4	Hainan
2012	59855	0.59	>55 mm	53.9	Hainan
2013	59855	0.44	>55 mm	60.9	Hainan
2014	59855	0.52	>55 mm	59.5	Hainan
2015	59855	0.85	>55 mm	51.9	Hainan
2016	59855	0.44	>55 mm	55.2	Hainan
2017	59855	0.49	>55 mm	61.3	Hainan
1988	58737	0.77	35-55 mm	35	Fujian
1989	58737	0.78	35-55 mm	29.6	Fujian
1990	58737	0.84	35-55 mm	34.6	Fujian
1991	58737	0.87	35-55 mm	32.2	Fujian
1992	58737	0.66	35-55 mm	32.5	Fujian
1993	58737	0.73	35-55 mm	37	Fujian
1994	58737	0.75	35-55 mm	35.8	Fujian
1995	58737	0.69	35-55 mm	29.5	Fujian
1996	58737	0.82	35-55 mm	35.1	Fujian
1997	58737	0.5	35-55 mm	39.4	Fujian
1998	58737	0.58	35-55 mm	32.6	Fujian
1999	58737	0.62	35-55 mm	37.1	Fujian
2000	58737	0.68	35-55 mm	33.2	Fujian
2001	58737	0.7	35-55 mm	34.5	Fujian
2002	58737	0.6	35-55 mm	34.3	Fujian
2003	58737	1.17	35-55 mm	25.7	Fujian
2004	58737	1	35-55 mm	35.1	Fujian
2005	58737	0.53	35-55 mm	33	Fujian
2006	58737	0.48	35-55 mm	41.8	Fujian
2007	58737	0.86	35-55 mm	30.1	Fujian
2008	58737	0.83	35-55 mm	38.2	Fujian
2009	58737	1.11	35-55 mm	35.2	Fujian
2010	58737	0.57	35-55 mm	32.3	Fujian
2011	58737	1.12	35-55 mm	30.9	Fujian
2012	58737	0.67	35-55 mm	29.4	Fujian
2013	58737	1.29	35-55 mm	28	Fujian
2014	58737	0.44	35-55 mm	42.4	Fujian
2015	58737	0.51	35-55 mm	46.7	Fujian
2016	58737	0.39	35-55 mm	35.9	Fujian
2017	58737	0.77	35-55 mm	27.6	Fujian
1988	58926	0.7	35-55 mm	32.3	Fujian
1989	58926	0.82	35-55 mm	35.1	Fujian
1990	58926	0.65	35-55 mm	38.2	Fujian
1991	58926	1.13	35-55 mm	33.8	Fujian
1992	58926	0.64	35-55 mm	36	Fujian
1993	58926	0.57	35-55 mm	40.1	Fujian
1994	58926	0.67	35-55 mm	38.3	Fujian
1995	58926	0.86	35-55 mm	35.4	Fujian
1996	58926	0.75	35-55 mm	38.9	Fujian
1997	58926	0.5	35-55 mm	37.8	Fujian
1998	58926	0.82	35-55 mm	35	Fujian
1999	58926	0.63	35-55 mm	41.7	Fujian
2000	58926	0.65	35-55 mm	37.7	Fujian
2001	58926	0.59	35-55 mm	38.5	Fujian
2002	58926	0.67	35-55 mm	36.6	Fujian
2003	58926	0.97	35-55 mm	31.4	Fujian
2004	58926	1.1	35-55 mm	33.1	Fujian
2005	58926	0.61	35-55 mm	36.5	Fujian
2006	58926	0.51	35-55 mm	36.1	Fujian
2007	58926	0.64	35-55 mm	32.3	Fujian
2008	58926	0.79	35-55 mm	37.6	Fujian
2009	58926	0.93	35-55 mm	34.8	Fujian
2010	58926	0.62	35-55 mm	38.4	Fujian
2011	58926	1.03	35-55 mm	27.7	Fujian
2012	58926	0.96	35-55 mm	33.6	Fujian
2013	58926	0.73	35-55 mm	37	Fujian
2014	58926	0.79	35-55 mm	33.6	Fujian
2015	58926	0.59	35-55 mm	45.2	Fujian
2016	58926	0.47	35-55 mm	40.9	Fujian
2017	58926	0.88	35-55 mm	35.5	Fujian
1988	58818	0.69	35-55 mm	31.4	Fujian
1989	58818	0.9	35-55 mm	35.2	Fujian
1990	58818	0.58	35-55 mm	39.1	Fujian
1991	58818	0.89	35-55 mm	35.8	Fujian
1992	58818	0.58	35-55 mm	31.6	Fujian
1993	58818	0.65	35-55 mm	38.6	Fujian
1994	58818	0.53	35-55 mm	41.9	Fujian
1995	58818	0.49	35-55 mm	40	Fujian
1996	58818	0.76	35-55 mm	37.7	Fujian
1997	58818	0.36	35-55 mm	43.1	Fujian
1998	58818	0.68	35-55 mm	37.1	Fujian
1999	58818	0.55	35-55 mm	41	Fujian
2000	58818	0.52	35-55 mm	40.7	Fujian
2001	58818	0.5	35-55 mm	37.7	Fujian
2002	58818	0.42	35-55 mm	40.5	Fujian
2003	58818	1.23	35-55 mm	25.7	Fujian
2004	58818	0.94	35-55 mm	36.8	Fujian
2005	58818	0.47	35-55 mm	36.2	Fujian
2006	58818	0.6	35-55 mm	38.6	Fujian
2007	58818	0.64	35-55 mm	30.6	Fujian
2008	58818	0.63	35-55 mm	38.5	Fujian
2009	58818	0.86	35-55 mm	26.5	Fujian
2010	58818	0.55	35-55 mm	32.8	Fujian
2011	58818	1.03	35-55 mm	33.1	Fujian
2012	58818	0.67	35-55 mm	32.1	Fujian
2013	58818	0.97	35-55 mm	33.9	Fujian
2014	58818	0.57	35-55 mm	41.1	Fujian
2015	58818	0.38	35-55 mm	50.7	Fujian
2016	58818	0.42	35-55 mm	45.4	Fujian
2017	58818	0.86	35-55 mm	31.7	Fujian

## Sheet: Figure 4b
Figure 4b
Irrigation event No.	No-rain days before irrigation (days)	Local storage volume	Irrigation self-sufficiency (%)	province
1	0	<35 mm	100	Heilongjiang
2	0	<35 mm	100	Heilongjiang
3	0	<35 mm	100	Heilongjiang
4	0	<35 mm	9.3	Heilongjiang
5	1	<35 mm	24.2	Heilongjiang
6	0	<35 mm	0	Heilongjiang
7	0	<35 mm	0	Heilongjiang
8	0	<35 mm	1.5	Heilongjiang
9	2	<35 mm	42.3	Heilongjiang
10	3	<35 mm	2.4	Heilongjiang
11	0	<35 mm	0	Heilongjiang
12	1	<35 mm	10.5	Heilongjiang
13	0	<35 mm	13.9	Heilongjiang
14	5	<35 mm	0	Heilongjiang
15	0	<35 mm	0	Heilongjiang
16	0	<35 mm	0	Heilongjiang
17	0	<35 mm	0.5	Heilongjiang
18	0	<35 mm	0	Heilongjiang
19	3	<35 mm	14.9	Heilongjiang
20	2	<35 mm	32.5	Heilongjiang
21	5	<35 mm	7.2	Heilongjiang
22	0	<35 mm	3.2	Heilongjiang
23	2	<35 mm	0	Heilongjiang
24	0	<35 mm	17.3	Heilongjiang
25	0	<35 mm	7.9	Heilongjiang
26	0	<35 mm	6.3	Heilongjiang
27	2	<35 mm	46.2	Heilongjiang
28	6	<35 mm	11.9	Heilongjiang
29	0	<35 mm	9.6	Heilongjiang
30	3	<35 mm	9.1	Heilongjiang
31	6	<35 mm	7.8	Heilongjiang
32	6	<35 mm	54.3	Heilongjiang
33	9	<35 mm	8.4	Heilongjiang
34	2	<35 mm	20.3	Heilongjiang
35	3	<35 mm	16.4	Heilongjiang
36	4	<35 mm	10.3	Heilongjiang
37	3	<35 mm	47.6	Heilongjiang
38	3	<35 mm	26.1	Heilongjiang
39	1	<35 mm	17.1	Heilongjiang
40	7	<35 mm	37.4	Heilongjiang
41	8	<35 mm	28.4	Heilongjiang
42	0	<35 mm	44.3	Heilongjiang
43	0	<35 mm	30.5	Heilongjiang
44	0	<35 mm	38.2	Heilongjiang
45	1	<35 mm	19.2	Heilongjiang
46	0	<35 mm	7.4	Heilongjiang
47	4	<35 mm	3.8	Heilongjiang
48	0	<35 mm	14.6	Heilongjiang
49	2	<35 mm	29.1	Heilongjiang
50	2	<35 mm	20.1	Heilongjiang
51	0	<35 mm	0	Heilongjiang
52	0	<35 mm	0.6	Heilongjiang
53	0	<35 mm	0	Heilongjiang
54	0	<35 mm	0	Heilongjiang
55	0	<35 mm	17.2	Heilongjiang
56	1	<35 mm	35.7	Heilongjiang
57	0	<35 mm	2.5	Heilongjiang
58	0	<35 mm	3	Heilongjiang
59	0	<35 mm	11.6	Heilongjiang
60	0	<35 mm	15.8	Heilongjiang
61	0	<35 mm	7	Heilongjiang
62	0	<35 mm	32.5	Heilongjiang
63	2	<35 mm	13.4	Heilongjiang
64	4	<35 mm	1.7	Heilongjiang
65	3	<35 mm	3.5	Heilongjiang
66	0	<35 mm	0.1	Heilongjiang
67	0	<35 mm	10.6	Heilongjiang
68	0	<35 mm	15.4	Heilongjiang
69	0	<35 mm	16.3	Heilongjiang
70	1	<35 mm	21.9	Heilongjiang
71	3	<35 mm	26.8	Heilongjiang
72	1	<35 mm	11.8	Heilongjiang
73	0	<35 mm	21.3	Heilongjiang
74	1	<35 mm	34.4	Heilongjiang
75	2	<35 mm	13.6	Heilongjiang
76	4	<35 mm	26	Heilongjiang
77	1	<35 mm	18.5	Heilongjiang
78	7	<35 mm	8.1	Heilongjiang
79	4	<35 mm	7.6	Heilongjiang
80	5	<35 mm	43.3	Heilongjiang
81	10	<35 mm	7.6	Heilongjiang
82	13	<35 mm	7.1	Heilongjiang
83	9	<35 mm	8.7	Heilongjiang
84	17	<35 mm	7.1	Heilongjiang
85	13	<35 mm	7.6	Heilongjiang
86	3	<35 mm	11.9	Heilongjiang
87	3	<35 mm	10.2	Heilongjiang
88	7	<35 mm	12.7	Heilongjiang
89	3	<35 mm	12.3	Heilongjiang
90	0	<35 mm	0	Heilongjiang
91	11	<35 mm	0	Heilongjiang
92	0	<35 mm	31	Heilongjiang
93	15	<35 mm	86.3	Heilongjiang
94	0	<35 mm	65.3	Heilongjiang
95	2	<35 mm	22	Heilongjiang
96	1	<35 mm	0	Heilongjiang
97	0	<35 mm	0	Heilongjiang
98	2	<35 mm	31.3	Heilongjiang
99	0	<35 mm	4.6	Heilongjiang
100	0	<35 mm	0	Heilongjiang
101	0	<35 mm	0.7	Heilongjiang
102	0	<35 mm	0	Heilongjiang
103	0	<35 mm	20.5	Heilongjiang
104	1	<35 mm	0	Heilongjiang
105	2	<35 mm	3.9	Heilongjiang
106	0	<35 mm	13.4	Heilongjiang
107	1	<35 mm	23.6	Heilongjiang
108	2	<35 mm	13.2	Heilongjiang
109	1	<35 mm	11.3	Heilongjiang
110	8	<35 mm	21.8	Heilongjiang
111	11	<35 mm	7	Heilongjiang
112	10	<35 mm	12.6	Heilongjiang
113	1	<35 mm	31.2	Heilongjiang
114	4	<35 mm	10.9	Heilongjiang
115	7	<35 mm	7.6	Heilongjiang
116	6	<35 mm	51.3	Heilongjiang
117	7	<35 mm	41.1	Heilongjiang
118	1	<35 mm	10.9	Heilongjiang
119	0	<35 mm	22.5	Heilongjiang
120	10	<35 mm	11.5	Heilongjiang
121	0	<35 mm	14.4	Heilongjiang
122	3	<35 mm	23	Heilongjiang
123	1	<35 mm	39.3	Heilongjiang
124	3	<35 mm	15.9	Heilongjiang
125	7	<35 mm	8	Heilongjiang
126	1	<35 mm	13.1	Heilongjiang
127	5	<35 mm	31.7	Heilongjiang
128	2	<35 mm	19.3	Heilongjiang
129	1	<35 mm	20.4	Heilongjiang
130	6	<35 mm	9.5	Heilongjiang
131	5	<35 mm	8.3	Heilongjiang
132	1	<35 mm	25.8	Heilongjiang
133	3	<35 mm	14.5	Heilongjiang
134	1	<35 mm	12	Heilongjiang
135	4	<35 mm	20.7	Heilongjiang
136	0	<35 mm	36.3	Heilongjiang
137	3	<35 mm	31.1	Heilongjiang
138	4	<35 mm	43.7	Heilongjiang
139	2	<35 mm	14.2	Heilongjiang
140	0	<35 mm	9.7	Heilongjiang
141	0	<35 mm	0	Heilongjiang
142	0	<35 mm	0	Heilongjiang
143	0	<35 mm	0	Heilongjiang
144	0	<35 mm	0	Heilongjiang
145	1	<35 mm	0	Heilongjiang
146	0	<35 mm	7	Heilongjiang
147	1	<35 mm	19	Heilongjiang
148	0	<35 mm	0	Heilongjiang
149	0	<35 mm	0	Heilongjiang
150	0	<35 mm	2	Heilongjiang
151	0	<35 mm	2.5	Heilongjiang
152	1	<35 mm	25.8	Heilongjiang
153	0	<35 mm	2.7	Heilongjiang
154	0	<35 mm	7.7	Heilongjiang
155	0	<35 mm	2.9	Heilongjiang
156	1	<35 mm	15.3	Heilongjiang
157	2	<35 mm	11.4	Heilongjiang
158	2	<35 mm	19.8	Heilongjiang
159	0	<35 mm	20.9	Heilongjiang
160	1	<35 mm	18.6	Heilongjiang
161	1	<35 mm	17.5	Heilongjiang
162	4	<35 mm	6.5	Heilongjiang
163	0	<35 mm	43.8	Heilongjiang
164	7	<35 mm	46.5	Heilongjiang
165	3	<35 mm	43.4	Heilongjiang
166	3	<35 mm	18.7	Heilongjiang
167	1	<35 mm	14.6	Heilongjiang
168	1	<35 mm	20.9	Heilongjiang
169	6	<35 mm	20.1	Heilongjiang
170	5	<35 mm	8.5	Heilongjiang
171	2	<35 mm	11.9	Heilongjiang
172	12	<35 mm	100	Heilongjiang
173	6	<35 mm	100	Heilongjiang
174	10	<35 mm	100	Heilongjiang
175	0	<35 mm	0	Heilongjiang
176	1	<35 mm	8.2	Heilongjiang
177	0	<35 mm	0	Heilongjiang
178	4	<35 mm	28.4	Heilongjiang
179	2	<35 mm	14.6	Heilongjiang
180	2	<35 mm	51.5	Heilongjiang
181	5	<35 mm	9.2	Heilongjiang
182	5	<35 mm	14.5	Heilongjiang
183	8	<35 mm	10.3	Heilongjiang
184	3	<35 mm	5.6	Heilongjiang
185	2	<35 mm	0	Heilongjiang
186	4	<35 mm	18.3	Heilongjiang
187	5	<35 mm	10.9	Heilongjiang
188	7	<35 mm	5.3	Heilongjiang
189	2	<35 mm	8.3	Heilongjiang
190	2	<35 mm	23.6	Heilongjiang
191	5	<35 mm	7.2	Heilongjiang
192	5	<35 mm	7.7	Heilongjiang
193	2	<35 mm	9.5	Heilongjiang
194	0	<35 mm	0	Heilongjiang
195	0	<35 mm	2.6	Heilongjiang
196	0	<35 mm	7.6	Heilongjiang
197	4	<35 mm	47.9	Heilongjiang
198	4	<35 mm	58.2	Heilongjiang
199	7	<35 mm	9.9	Heilongjiang
200	7	<35 mm	12	Heilongjiang
201	4	<35 mm	33.1	Heilongjiang
202	1	<35 mm	20.2	Heilongjiang
203	2	<35 mm	23	Heilongjiang
204	5	<35 mm	13.9	Heilongjiang
205	2	<35 mm	23.1	Heilongjiang
206	4	<35 mm	18.1	Heilongjiang
207	9	<35 mm	9.6	Heilongjiang
208	3	<35 mm	11.5	Heilongjiang
209	2	<35 mm	18.8	Heilongjiang
210	3	<35 mm	13.5	Heilongjiang
211	4	<35 mm	22	Heilongjiang
212	11	<35 mm	54.5	Heilongjiang
213	11	<35 mm	40	Heilongjiang
214	11	<35 mm	40.2	Heilongjiang
215	1	<35 mm	14.1	Heilongjiang
216	3	<35 mm	12.5	Heilongjiang
217	0	<35 mm	0	Heilongjiang
218	0	<35 mm	0	Heilongjiang
219	0	<35 mm	0	Heilongjiang
220	3	<35 mm	0	Heilongjiang
221	0	<35 mm	2	Heilongjiang
222	0	<35 mm	0	Heilongjiang
223	3	<35 mm	11.2	Heilongjiang
224	0	<35 mm	4.2	Heilongjiang
225	1	<35 mm	20.6	Heilongjiang
226	2	<35 mm	16.2	Heilongjiang
227	1	<35 mm	35.7	Heilongjiang
228	0	<35 mm	12.8	Heilongjiang
229	0	<35 mm	34.8	Heilongjiang
230	0	<35 mm	7.6	Heilongjiang
231	3	<35 mm	16.5	Heilongjiang
232	2	<35 mm	25.9	Heilongjiang
233	1	<35 mm	21.8	Heilongjiang
234	6	<35 mm	10.6	Heilongjiang
235	4	<35 mm	11.4	Heilongjiang
236	3	<35 mm	23.3	Heilongjiang
237	0	<35 mm	3.4	Heilongjiang
238	1	<35 mm	32	Heilongjiang
239	0	<35 mm	9	Heilongjiang
240	6	<35 mm	7.8	Heilongjiang
241	9	<35 mm	9.4	Heilongjiang
242	0	<35 mm	6.8	Heilongjiang
243	3	<35 mm	13	Heilongjiang
244	1	<35 mm	30.2	Heilongjiang
245	0	<35 mm	8.3	Heilongjiang
246	1	<35 mm	11.5	Heilongjiang
247	0	<35 mm	16.8	Heilongjiang
248	4	<35 mm	11.5	Heilongjiang
249	3	<35 mm	8.7	Heilongjiang
250	4	<35 mm	5.3	Heilongjiang
251	1	<35 mm	24.9	Heilongjiang
252	1	<35 mm	8.4	Heilongjiang
253	3	<35 mm	12.9	Heilongjiang
254	5	<35 mm	34.5	Heilongjiang
255	4	<35 mm	31.1	Heilongjiang
256	3	<35 mm	28.2	Heilongjiang
257	3	<35 mm	44	Heilongjiang
258	3	<35 mm	31.6	Heilongjiang
259	17	<35 mm	87	Heilongjiang
260	0	<35 mm	28.3	Heilongjiang
261	0	<35 mm	2.7	Heilongjiang
262	1	<35 mm	22.4	Heilongjiang
263	3	<35 mm	6.8	Heilongjiang
264	0	<35 mm	6.3	Heilongjiang
265	0	<35 mm	2.5	Heilongjiang
266	1	<35 mm	11.2	Heilongjiang
267	2	<35 mm	6	Heilongjiang
268	1	<35 mm	30.8	Heilongjiang
269	3	<35 mm	8	Heilongjiang
270	0	<35 mm	55.2	Heilongjiang
271	5	<35 mm	7.8	Heilongjiang
272	2	<35 mm	4	Heilongjiang
273	6	<35 mm	6.5	Heilongjiang
274	0	<35 mm	6.2	Heilongjiang
275	0	<35 mm	0	Heilongjiang
276	1	<35 mm	13.9	Heilongjiang
277	2	<35 mm	16.7	Heilongjiang
278	3	<35 mm	5.9	Heilongjiang
279	3	<35 mm	0	Heilongjiang
280	0	<35 mm	11.2	Heilongjiang
281	0	<35 mm	0.1	Heilongjiang
282	0	<35 mm	0	Heilongjiang
283	0	<35 mm	8.5	Heilongjiang
284	2	<35 mm	40.7	Heilongjiang
285	0	<35 mm	42.8	Heilongjiang
286	2	<35 mm	32.8	Heilongjiang
287	0	<35 mm	2.5	Heilongjiang
288	0	<35 mm	2.5	Heilongjiang
289	0	<35 mm	2.4	Heilongjiang
290	0	<35 mm	21.3	Heilongjiang
291	1	<35 mm	61.9	Heilongjiang
292	2	<35 mm	34.6	Heilongjiang
293	2	<35 mm	23.9	Heilongjiang
294	2	<35 mm	22.7	Heilongjiang
295	2	<35 mm	67.9	Heilongjiang
296	0	<35 mm	14.8	Heilongjiang
297	6	<35 mm	56.3	Heilongjiang
298	6	<35 mm	35.5	Heilongjiang
299	4	<35 mm	10.4	Heilongjiang
300	0	<35 mm	33.2	Heilongjiang
301	0	<35 mm	32.3	Heilongjiang
302	0	<35 mm	57.1	Heilongjiang
303	2	<35 mm	9.2	Heilongjiang
304	2	<35 mm	16.4	Heilongjiang
305	4	<35 mm	12.5	Heilongjiang
306	1	<35 mm	21.5	Heilongjiang
307	6	<35 mm	10.8	Heilongjiang
308	0	<35 mm	3.3	Heilongjiang
309	2	<35 mm	18.8	Heilongjiang
310	1	<35 mm	13.1	Heilongjiang
311	0	<35 mm	66.3	Heilongjiang
312	0	<35 mm	16.3	Heilongjiang
313	0	<35 mm	18	Heilongjiang
314	2	<35 mm	7.5	Heilongjiang
315	1	<35 mm	21.5	Heilongjiang
316	0	<35 mm	0	Heilongjiang
317	3	<35 mm	6.8	Heilongjiang
318	0	<35 mm	8.3	Heilongjiang
319	3	<35 mm	21.1	Heilongjiang
320	5	<35 mm	6.6	Heilongjiang
321	7	<35 mm	7.1	Heilongjiang
322	0	<35 mm	0	Heilongjiang
323	1	<35 mm	0.2	Heilongjiang
324	1	<35 mm	42.8	Heilongjiang
325	0	<35 mm	2.7	Heilongjiang
326	3	<35 mm	35.2	Heilongjiang
327	6	<35 mm	9.2	Heilongjiang
328	0	<35 mm	1.5	Heilongjiang
329	2	<35 mm	15.6	Heilongjiang
330	5	<35 mm	34.7	Heilongjiang
331	5	<35 mm	7.3	Heilongjiang
332	2	<35 mm	0	Heilongjiang
333	0	<35 mm	0.6	Heilongjiang
334	8	<35 mm	8.8	Heilongjiang
335	1	<35 mm	17.3	Heilongjiang
336	2	<35 mm	16	Heilongjiang
337	1	<35 mm	12.3	Heilongjiang
338	5	<35 mm	26.6	Heilongjiang
339	5	<35 mm	32.7	Heilongjiang
340	2	<35 mm	23	Heilongjiang
341	2	<35 mm	17.4	Heilongjiang
342	0	<35 mm	19.1	Heilongjiang
343	2	<35 mm	12.8	Heilongjiang
344	6	<35 mm	8.1	Heilongjiang
345	4	<35 mm	8.4	Heilongjiang
346	6	<35 mm	8.8	Heilongjiang
347	8	<35 mm	8.8	Heilongjiang
348	4	<35 mm	10.4	Heilongjiang
349	2	<35 mm	11.6	Heilongjiang
350	1	<35 mm	100	Heilongjiang
351	6	<35 mm	21.1	Heilongjiang
352	1	<35 mm	10	Heilongjiang
353	17	<35 mm	100	Heilongjiang
354	0	<35 mm	100	Heilongjiang
355	0	<35 mm	100	Heilongjiang
356	0	<35 mm	0	Heilongjiang
357	0	<35 mm	0	Heilongjiang
358	0	<35 mm	0	Heilongjiang
359	0	<35 mm	0	Heilongjiang
360	0	<35 mm	0	Heilongjiang
361	4	<35 mm	42.8	Heilongjiang
362	0	<35 mm	0.7	Heilongjiang
363	0	<35 mm	42.8	Heilongjiang
364	3	<35 mm	6.4	Heilongjiang
365	3	<35 mm	32.3	Heilongjiang
366	4	<35 mm	34	Heilongjiang
367	6	<35 mm	7.2	Heilongjiang
368	6	<35 mm	7.6	Heilongjiang
369	7	<35 mm	7.3	Heilongjiang
370	9	<35 mm	7.5	Heilongjiang
371	10	<35 mm	7.1	Heilongjiang
372	12	<35 mm	7.9	Heilongjiang
373	13	<35 mm	9.4	Heilongjiang
374	0	<35 mm	12.9	Heilongjiang
375	2	<35 mm	44.4	Heilongjiang
376	3	<35 mm	21.8	Heilongjiang
377	1	<35 mm	44.1	Heilongjiang
378	4	<35 mm	14.3	Heilongjiang
379	5	<35 mm	15.4	Heilongjiang
380	6	<35 mm	58.4	Heilongjiang
381	8	<35 mm	9.3	Heilongjiang
382	10	<35 mm	10	Heilongjiang
383	11	<35 mm	23.4	Heilongjiang
384	0	<35 mm	14.3	Heilongjiang
385	15	<35 mm	10.5	Heilongjiang
386	1	<35 mm	10.7	Heilongjiang
387	1	<35 mm	50.7	Heilongjiang
388	1	<35 mm	62.6	Heilongjiang
389	0	<35 mm	100	Heilongjiang
390	3	<35 mm	20.4	Heilongjiang
391	3	<35 mm	15.5	Heilongjiang
392	1	<35 mm	14.5	Heilongjiang
393	1	<35 mm	19	Heilongjiang
394	3	<35 mm	8.8	Heilongjiang
395	3	<35 mm	8.2	Heilongjiang
396	4	<35 mm	76.3	Heilongjiang
397	5	<35 mm	15.1	Heilongjiang
398	0	<35 mm	24.7	Heilongjiang
399	0	<35 mm	11.1	Heilongjiang
400	1	<35 mm	28.2	Heilongjiang
401	0	<35 mm	4.5	Heilongjiang
402	0	<35 mm	36.3	Heilongjiang
403	1	<35 mm	12.4	Heilongjiang
404	4	<35 mm	32.2	Heilongjiang
405	1	<35 mm	14.4	Heilongjiang
406	5	<35 mm	79.6	Heilongjiang
407	3	<35 mm	6.3	Heilongjiang
408	5	<35 mm	7.2	Heilongjiang
409	8	<35 mm	27.8	Heilongjiang
410	0	<35 mm	10.6	Heilongjiang
411	11	<35 mm	7.5	Heilongjiang
412	1	<35 mm	8.8	Heilongjiang
413	3	<35 mm	6.6	Heilongjiang
414	0	<35 mm	0	Heilongjiang
415	1	<35 mm	13.3	Heilongjiang
416	0	<35 mm	3	Heilongjiang
417	2	<35 mm	20	Heilongjiang
418	3	<35 mm	16.2	Heilongjiang
419	5	<35 mm	8.1	Heilongjiang
420	2	<35 mm	19.4	Heilongjiang
421	4	<35 mm	6.7	Heilongjiang
422	7	<35 mm	7.8	Heilongjiang
423	0	<35 mm	0	Heilongjiang
424	1	<35 mm	7.6	Heilongjiang
425	0	<35 mm	5.2	Heilongjiang
426	0	<35 mm	10.4	Heilongjiang
427	3	<35 mm	11.2	Heilongjiang
428	3	<35 mm	8.7	Heilongjiang
429	2	<35 mm	10.6	Heilongjiang
430	0	<35 mm	29.7	Heilongjiang
431	0	<35 mm	29	Heilongjiang
432	2	<35 mm	37.1	Heilongjiang
433	0	<35 mm	42.4	Heilongjiang
434	0	<35 mm	0	Heilongjiang
435	0	<35 mm	0	Heilongjiang
436	0	<35 mm	0	Heilongjiang
437	0	<35 mm	5.7	Heilongjiang
438	1	<35 mm	0	Heilongjiang
439	0	<35 mm	14.6	Heilongjiang
440	2	<35 mm	14.4	Heilongjiang
441	0	<35 mm	3.9	Heilongjiang
442	0	<35 mm	6.8	Heilongjiang
443	0	<35 mm	8.5	Heilongjiang
444	0	<35 mm	10	Heilongjiang
445	0	<35 mm	0	Heilongjiang
446	0	<35 mm	0	Heilongjiang
447	1	<35 mm	23.9	Heilongjiang
448	0	<35 mm	4.2	Heilongjiang
449	3	<35 mm	30.3	Heilongjiang
450	0	<35 mm	10.7	Heilongjiang
451	0	<35 mm	15.8	Heilongjiang
452	0	<35 mm	28.2	Heilongjiang
453	2	<35 mm	14	Heilongjiang
454	0	<35 mm	42.8	Heilongjiang
455	1	<35 mm	9.9	Heilongjiang
456	11	<35 mm	15.5	Heilongjiang
457	0	<35 mm	0.1	Heilongjiang
458	2	<35 mm	27.2	Heilongjiang
459	4	<35 mm	29.9	Heilongjiang
460	5	<35 mm	9.5	Heilongjiang
461	0	<35 mm	10.4	Heilongjiang
462	8	<35 mm	10	Heilongjiang
463	12	<35 mm	78.4	Heilongjiang
464	3	<35 mm	8.4	Heilongjiang
465	11	<35 mm	13.2	Heilongjiang
466	15	<35 mm	29	Heilongjiang
467	6	<35 mm	7.8	Heilongjiang
468	18	<35 mm	10.4	Heilongjiang
469	1	<35 mm	12.9	Heilongjiang
470	1	<35 mm	11.7	Heilongjiang
471	2	<35 mm	18.7	Heilongjiang
472	3	<35 mm	16.2	Heilongjiang
473	13	<35 mm	60	Heilongjiang
474	2	<35 mm	62.9	Heilongjiang
475	1	<35 mm	31.3	Heilongjiang
476	0	<35 mm	39.3	Heilongjiang
477	2	<35 mm	53.4	Heilongjiang
478	13	<35 mm	64.1	Heilongjiang
479	1	<35 mm	5.9	Heilongjiang
480	5	<35 mm	0	Heilongjiang
481	0	<35 mm	0	Heilongjiang
482	0	<35 mm	9.6	Heilongjiang
483	1	<35 mm	0	Heilongjiang
484	2	<35 mm	17	Heilongjiang
485	0	<35 mm	0	Heilongjiang
486	1	<35 mm	12.6	Heilongjiang
487	1	<35 mm	21.3	Heilongjiang
488	0	<35 mm	2.5	Heilongjiang
489	0	<35 mm	5.5	Heilongjiang
490	0	<35 mm	1.6	Heilongjiang
491	0	<35 mm	0	Heilongjiang
492	0	<35 mm	1.4	Heilongjiang
493	4	<35 mm	0	Heilongjiang
494	0	<35 mm	0	Heilongjiang
495	3	<35 mm	34.2	Heilongjiang
496	3	<35 mm	15.9	Heilongjiang
497	4	<35 mm	1.3	Heilongjiang
498	0	<35 mm	5.2	Heilongjiang
499	6	<35 mm	18.4	Heilongjiang
500	0	<35 mm	7.1	Heilongjiang
501	0	<35 mm	11.3	Heilongjiang
502	9	<35 mm	7.4	Heilongjiang
503	11	<35 mm	7.6	Heilongjiang
504	2	<35 mm	17.9	Heilongjiang
505	5	<35 mm	20.1	Heilongjiang
506	4	<35 mm	6.6	Heilongjiang
507	0	<35 mm	13.8	Heilongjiang
508	0	<35 mm	12.5	Heilongjiang
509	2	<35 mm	18.6	Heilongjiang
510	3	<35 mm	10.4	Heilongjiang
511	3	<35 mm	8.4	Heilongjiang
512	6	<35 mm	7.9	Heilongjiang
513	0	<35 mm	51.3	Heilongjiang
514	4	<35 mm	28.7	Heilongjiang
515	3	<35 mm	37.8	Heilongjiang
516	1	<35 mm	2.2	Heilongjiang
517	0	<35 mm	10.6	Heilongjiang
518	6	<35 mm	9.8	Heilongjiang
519	3	<35 mm	16.3	Heilongjiang
520	4	<35 mm	34.2	Heilongjiang
521	5	<35 mm	31.2	Heilongjiang
522	0	<35 mm	10.9	Heilongjiang
523	1	<35 mm	15.7	Heilongjiang
524	2	<35 mm	42	Heilongjiang
525	1	<35 mm	12	Heilongjiang
526	3	<35 mm	100	Heilongjiang
527	3	<35 mm	22.7	Heilongjiang
528	1	<35 mm	100	Heilongjiang
529	1	<35 mm	100	Heilongjiang
530	3	<35 mm	46.9	Heilongjiang
531	0	<35 mm	39.9	Heilongjiang
532	2	<35 mm	100	Heilongjiang
533	2	<35 mm	11.9	Heilongjiang
534	1	<35 mm	63.3	Heilongjiang
535	2	<35 mm	11.3	Heilongjiang
536	4	<35 mm	7.5	Heilongjiang
537	0	<35 mm	0	Heilongjiang
538	0	<35 mm	0	Heilongjiang
539	6	<35 mm	9.2	Heilongjiang
540	8	<35 mm	12.9	Heilongjiang
541	5	<35 mm	0	Heilongjiang
542	0	<35 mm	0	Heilongjiang
543	4	<35 mm	0	Heilongjiang
544	3	<35 mm	0	Heilongjiang
545	3	<35 mm	0	Heilongjiang
546	0	<35 mm	0	Heilongjiang
547	2	<35 mm	2	Heilongjiang
548	4	<35 mm	10.2	Heilongjiang
549	0	<35 mm	0	Heilongjiang
550	0	<35 mm	10.2	Heilongjiang
551	1	<35 mm	100	Heilongjiang
552	2	<35 mm	15.8	Heilongjiang
553	0	<35 mm	5.8	Heilongjiang
554	1	<35 mm	0	Heilongjiang
555	0	<35 mm	0	Heilongjiang
556	0	<35 mm	2.4	Heilongjiang
557	3	<35 mm	36.5	Heilongjiang
558	2	<35 mm	0	Heilongjiang
559	0	<35 mm	4.3	Heilongjiang
560	7	<35 mm	7.8	Heilongjiang
561	1	<35 mm	24.9	Heilongjiang
562	3	<35 mm	27.2	Heilongjiang
563	5	<35 mm	8.8	Heilongjiang
564	4	<35 mm	22.2	Heilongjiang
565	4	<35 mm	41.7	Heilongjiang
566	1	<35 mm	23.2	Heilongjiang
567	1	<35 mm	53.5	Heilongjiang
568	4	<35 mm	35.6	Heilongjiang
569	1	<35 mm	35.1	Heilongjiang
570	3	<35 mm	22.4	Heilongjiang
571	3	<35 mm	13.6	Heilongjiang
572	1	<35 mm	12.8	Heilongjiang
573	3	<35 mm	9.2	Heilongjiang
574	6	<35 mm	0	Heilongjiang
575	8	<35 mm	0	Heilongjiang
576	1	<35 mm	11	Heilongjiang
577	2	<35 mm	5.8	Heilongjiang
578	4	<35 mm	13.6	Heilongjiang
579	1	<35 mm	16.1	Heilongjiang
580	0	<35 mm	0	Heilongjiang
581	0	<35 mm	0	Heilongjiang
582	0	<35 mm	9.1	Heilongjiang
583	2	<35 mm	0	Heilongjiang
584	2	<35 mm	0	Heilongjiang
585	2	<35 mm	0	Heilongjiang
586	0	<35 mm	0	Heilongjiang
587	0	<35 mm	0	Heilongjiang
588	0	<35 mm	1.6	Heilongjiang
589	0	<35 mm	0	Heilongjiang
590	0	<35 mm	0	Heilongjiang
591	0	<35 mm	0	Heilongjiang
592	0	<35 mm	0.1	Heilongjiang
593	0	<35 mm	0	Heilongjiang
594	1	<35 mm	15.1	Heilongjiang
595	0	<35 mm	0	Heilongjiang
596	0	<35 mm	0	Heilongjiang
597	0	<35 mm	0	Heilongjiang
598	0	<35 mm	5.8	Heilongjiang
599	4	<35 mm	23.2	Heilongjiang
600	1	<35 mm	18.1	Heilongjiang
601	0	<35 mm	17.2	Heilongjiang
602	3	<35 mm	8.9	Heilongjiang
603	3	<35 mm	18.5	Heilongjiang
604	6	<35 mm	21.9	Heilongjiang
605	7	<35 mm	8.3	Heilongjiang
606	0	<35 mm	6.9	Heilongjiang
607	2	<35 mm	30.2	Heilongjiang
608	3	<35 mm	30.2	Heilongjiang
609	4	<35 mm	16.5	Heilongjiang
610	6	<35 mm	9.5	Heilongjiang
611	1	<35 mm	13.1	Heilongjiang
612	2	<35 mm	36	Heilongjiang
613	7	<35 mm	50.1	Heilongjiang
614	7	<35 mm	35.1	Heilongjiang
615	4	<35 mm	9.5	Heilongjiang
616	13	<35 mm	0	Heilongjiang
617	0	<35 mm	0	Heilongjiang
618	0	<35 mm	0	Heilongjiang
619	0	<35 mm	0	Heilongjiang
620	0	<35 mm	0	Heilongjiang
621	0	<35 mm	0	Heilongjiang
622	1	<35 mm	16.8	Heilongjiang
623	0	<35 mm	0	Heilongjiang
624	2	<35 mm	41.5	Heilongjiang
625	5	<35 mm	30.1	Heilongjiang
626	0	<35 mm	16.2	Heilongjiang
627	0	<35 mm	42.8	Heilongjiang
628	0	<35 mm	42.8	Heilongjiang
629	2	<35 mm	6.7	Heilongjiang
630	3	<35 mm	33.2	Heilongjiang
631	3	<35 mm	31.6	Heilongjiang
632	4	<35 mm	7.1	Heilongjiang
633	5	<35 mm	7.1	Heilongjiang
634	5	<35 mm	7.3	Heilongjiang
635	6	<35 mm	7.2	Heilongjiang
636	1	<35 mm	12	Heilongjiang
637	3	<35 mm	20.8	Heilongjiang
638	1	<35 mm	33.9	Heilongjiang
639	2	<35 mm	21.1	Heilongjiang
640	1	<35 mm	12.5	Heilongjiang
641	5	<35 mm	8.2	Heilongjiang
642	2	<35 mm	57.9	Heilongjiang
643	2	<35 mm	11.7	Heilongjiang
644	5	<35 mm	11.7	Heilongjiang
645	5	<35 mm	9.5	Heilongjiang
646	2	<35 mm	13.5	Heilongjiang
647	7	<35 mm	26.5	Heilongjiang
648	11	<35 mm	9	Heilongjiang
649	1	<35 mm	27.2	Heilongjiang
650	2	<35 mm	10.2	Heilongjiang
651	4	<35 mm	26.2	Heilongjiang
652	0	<35 mm	30.8	Heilongjiang
653	26	<35 mm	91.9	Heilongjiang
654	7	<35 mm	61.3	Heilongjiang
655	7	<35 mm	53.7	Heilongjiang
656	0	<35 mm	0	Heilongjiang
657	2	<35 mm	0	Heilongjiang
658	0	<35 mm	0	Heilongjiang
659	0	<35 mm	0	Heilongjiang
660	0	<35 mm	0	Heilongjiang
661	0	<35 mm	0	Heilongjiang
662	0	<35 mm	0	Heilongjiang
663	2	<35 mm	0	Heilongjiang
664	0	<35 mm	0	Heilongjiang
665	0	<35 mm	0	Heilongjiang
666	0	<35 mm	2.9	Heilongjiang
667	0	<35 mm	0	Heilongjiang
668	0	<35 mm	0	Heilongjiang
669	0	<35 mm	0	Heilongjiang
670	0	<35 mm	5.4	Heilongjiang
671	0	<35 mm	0	Heilongjiang
672	0	<35 mm	25.9	Heilongjiang
673	0	<35 mm	0	Heilongjiang
674	0	<35 mm	15.1	Heilongjiang
675	0	<35 mm	5	Heilongjiang
676	0	<35 mm	7.3	Heilongjiang
677	2	<35 mm	46.4	Heilongjiang
678	2	<35 mm	17.9	Heilongjiang
679	1	<35 mm	13.5	Heilongjiang
680	3	<35 mm	24.8	Heilongjiang
681	0	<35 mm	36.2	Heilongjiang
682	0	<35 mm	10.9	Heilongjiang
683	3	<35 mm	11.4	Heilongjiang
684	2	<35 mm	30.2	Heilongjiang
685	0	<35 mm	27.7	Heilongjiang
686	4	<35 mm	20.8	Heilongjiang
687	1	<35 mm	33.9	Heilongjiang
688	3	<35 mm	11.7	Heilongjiang
689	3	<35 mm	21.1	Heilongjiang
690	7	<35 mm	9.4	Heilongjiang
691	11	<35 mm	9.2	Heilongjiang
692	0	<35 mm	100	Heilongjiang
693	0	<35 mm	100	Heilongjiang
694	1	<35 mm	100	Heilongjiang
695	0	<35 mm	2.8	Heilongjiang
696	0	<35 mm	7.1	Heilongjiang
697	0	<35 mm	0	Heilongjiang
698	0	<35 mm	0	Heilongjiang
699	1	<35 mm	0	Heilongjiang
700	1	<35 mm	0	Heilongjiang
701	2	<35 mm	12	Heilongjiang
702	1	<35 mm	0	Heilongjiang
703	0	<35 mm	0	Heilongjiang
704	0	<35 mm	0	Heilongjiang
705	0	<35 mm	9.5	Heilongjiang
706	1	<35 mm	15.6	Heilongjiang
707	4	<35 mm	26.7	Heilongjiang
708	6	<35 mm	36.2	Heilongjiang
709	7	<35 mm	8.1	Heilongjiang
710	0	<35 mm	9.3	Heilongjiang
711	1	<35 mm	12.7	Heilongjiang
712	10	<35 mm	8.6	Heilongjiang
713	4	<35 mm	19.1	Heilongjiang
714	0	<35 mm	11.6	Heilongjiang
715	2	<35 mm	12.1	Heilongjiang
716	0	<35 mm	12	Heilongjiang
717	2	<35 mm	14.4	Heilongjiang
718	2	<35 mm	34.7	Heilongjiang
719	0	<35 mm	0	Heilongjiang
720	0	<35 mm	0	Heilongjiang
721	1	<35 mm	17.9	Heilongjiang
722	1	<35 mm	9.9	Heilongjiang
723	1	<35 mm	25.1	Heilongjiang
724	1	<35 mm	20.1	Heilongjiang
725	5	<35 mm	8.2	Heilongjiang
726	1	<35 mm	15.5	Heilongjiang
727	5	<35 mm	11.3	Heilongjiang
728	9	<35 mm	8.3	Heilongjiang
729	5	<35 mm	8.6	Heilongjiang
730	0	<35 mm	2.5	Heilongjiang
731	0	<35 mm	35.3	Heilongjiang
732	0	<35 mm	10.2	Heilongjiang
733	1	<35 mm	2	Heilongjiang
734	6	<35 mm	51.2	Heilongjiang
735	3	<35 mm	74	Heilongjiang
736	4	<35 mm	79.3	Heilongjiang
737	5	<35 mm	15.9	Heilongjiang
738	6	<35 mm	17.8	Heilongjiang
739	1	<35 mm	10.5	Heilongjiang
740	8	<35 mm	8.5	Heilongjiang
741	12	<35 mm	0	Heilongjiang
742	10	<35 mm	9	Heilongjiang
743	0	<35 mm	22.5	Heilongjiang
744	0	<35 mm	15.9	Heilongjiang
745	2	<35 mm	8.6	Heilongjiang
746	0	<35 mm	15.6	Heilongjiang
747	0	<35 mm	8.9	Heilongjiang
748	0	<35 mm	0	Heilongjiang
749	2	<35 mm	27.9	Heilongjiang
750	2	<35 mm	18.2	Heilongjiang
751	0	<35 mm	8.1	Heilongjiang
752	0	<35 mm	0	Heilongjiang
753	2	<35 mm	100	Heilongjiang
754	0	<35 mm	37	Heilongjiang
755	4	<35 mm	39.9	Heilongjiang
756	0	<35 mm	16.1	Heilongjiang
757	7	<35 mm	7.8	Heilongjiang
758	1	<35 mm	12.8	Heilongjiang
759	1	<35 mm	9.5	Heilongjiang
760	4	<35 mm	9.4	Heilongjiang
761	5	<35 mm	26.6	Heilongjiang
762	4	<35 mm	5.2	Heilongjiang
763	1	<35 mm	9.8	Heilongjiang
764	0	<35 mm	20.6	Heilongjiang
765	3	<35 mm	21.1	Heilongjiang
766	1	<35 mm	13.9	Heilongjiang
767	2	<35 mm	38.3	Heilongjiang
768	1	<35 mm	9.4	Heilongjiang
769	5	<35 mm	8.9	Heilongjiang
770	0	<35 mm	0	Heilongjiang
771	0	<35 mm	0.5	Heilongjiang
772	1	<35 mm	12.3	Heilongjiang
773	0	<35 mm	3.6	Heilongjiang
774	4	<35 mm	8.5	Heilongjiang
775	2	<35 mm	1.5	Heilongjiang
776	4	<35 mm	34.3	Heilongjiang
777	6	<35 mm	36.4	Heilongjiang
778	1	<35 mm	16.2	Heilongjiang
779	2	<35 mm	37.6	Heilongjiang
780	4	<35 mm	13.5	Heilongjiang
781	1	<35 mm	23.3	Heilongjiang
782	6	<35 mm	12.8	Heilongjiang
783	2	<35 mm	18.9	Heilongjiang
784	1	<35 mm	18	Heilongjiang
785	4	<35 mm	19.3	Heilongjiang
786	2	<35 mm	15.1	Heilongjiang
787	1	<35 mm	40.2	Heilongjiang
788	6	<35 mm	60.7	Heilongjiang
789	1	<35 mm	48.1	Heilongjiang
790	0	<35 mm	0	Heilongjiang
791	0	<35 mm	0	Heilongjiang
792	1	<35 mm	0	Heilongjiang
793	1	<35 mm	0	Heilongjiang
794	0	<35 mm	0	Heilongjiang
795	0	<35 mm	0	Heilongjiang
796	0	<35 mm	0	Heilongjiang
797	0	<35 mm	9	Heilongjiang
798	2	<35 mm	15.9	Heilongjiang
799	0	<35 mm	0	Heilongjiang
800	2	<35 mm	33	Heilongjiang
801	7	<35 mm	12.2	Heilongjiang
802	7	<35 mm	11.1	Heilongjiang
803	7	<35 mm	30.9	Heilongjiang
804	10	<35 mm	6.7	Heilongjiang
805	0	<35 mm	11	Heilongjiang
806	1	<35 mm	18.1	Heilongjiang
807	3	<35 mm	17.4	Heilongjiang
808	0	<35 mm	25.7	Heilongjiang
809	2	<35 mm	9.2	Heilongjiang
810	3	<35 mm	56.7	Heilongjiang
811	4	<35 mm	15.2	Heilongjiang
812	3	<35 mm	28.2	Heilongjiang
813	2	<35 mm	10.6	Heilongjiang
814	3	<35 mm	18.8	Heilongjiang
815	1	<35 mm	10.4	Heilongjiang
816	7	<35 mm	8.4	Heilongjiang
817	5	<35 mm	54.8	Heilongjiang
818	11	<35 mm	8.3	Heilongjiang
819	9	<35 mm	20.6	Heilongjiang
820	13	<35 mm	9.4	Heilongjiang
821	1	<35 mm	15.2	Heilongjiang
822	18	<35 mm	10.6	Heilongjiang
823	0	<35 mm	14.2	Heilongjiang
824	2	<35 mm	100	Heilongjiang
825	2	<35 mm	93.6	Heilongjiang
826	4	<35 mm	47.4	Heilongjiang
827	4	<35 mm	15.4	Heilongjiang
828	2	<35 mm	45.5	Heilongjiang
829	4	<35 mm	11.1	Heilongjiang
830	3	<35 mm	43.8	Heilongjiang
831	5	<35 mm	100	Heilongjiang
832	6	<35 mm	8.3	Heilongjiang
833	0	<35 mm	12.5	Heilongjiang
834	2	<35 mm	68.8	Heilongjiang
835	0	<35 mm	11.3	Heilongjiang
836	0	<35 mm	4.4	Heilongjiang
837	1	<35 mm	18.9	Heilongjiang
838	2	<35 mm	11.1	Heilongjiang
839	3	<35 mm	9.2	Heilongjiang
840	4	<35 mm	8.4	Heilongjiang
841	5	<35 mm	8.3	Heilongjiang
842	6	<35 mm	7.3	Heilongjiang
843	6	<35 mm	5.4	Heilongjiang
844	7	<35 mm	5.7	Heilongjiang
845	8	<35 mm	5.4	Heilongjiang
846	8	<35 mm	6.9	Heilongjiang
847	10	<35 mm	6.6	Heilongjiang
848	10	<35 mm	7.2	Heilongjiang
849	10	<35 mm	6.5	Heilongjiang
850	12	<35 mm	6.4	Heilongjiang
851	12	<35 mm	6.8	Heilongjiang
852	0	<35 mm	9.1	Heilongjiang
853	2	<35 mm	6.6	Heilongjiang
854	1	<35 mm	15.7	Heilongjiang
855	3	<35 mm	6.4	Heilongjiang
856	2	<35 mm	8.3	Heilongjiang
857	14	<35 mm	7.4	Heilongjiang
858	0	<35 mm	0.3	Heilongjiang
859	0	<35 mm	4.5	Heilongjiang
860	4	<35 mm	24.4	Heilongjiang
861	7	<35 mm	7.5	Heilongjiang
862	5	<35 mm	1.7	Heilongjiang
863	0	<35 mm	1.6	Heilongjiang
864	0	<35 mm	0.4	Heilongjiang
865	0	<35 mm	1.1	Heilongjiang
866	0	<35 mm	0.5	Heilongjiang
867	0	<35 mm	0	Heilongjiang
868	1	<35 mm	0	Heilongjiang
869	1	<35 mm	9.7	Heilongjiang
870	3	<35 mm	17.8	Heilongjiang
871	5	<35 mm	12.3	Heilongjiang
872	6	<35 mm	9.7	Heilongjiang
873	7	<35 mm	10.9	Heilongjiang
874	1	<35 mm	8.2	Heilongjiang
875	2	<35 mm	9.2	Heilongjiang
876	0	<35 mm	17	Heilongjiang
877	1	<35 mm	11.3	Heilongjiang
878	4	<35 mm	9.4	Heilongjiang
879	0	<35 mm	12.9	Heilongjiang
880	0	<35 mm	100	Heilongjiang
881	0	<35 mm	100	Heilongjiang
882	0	<35 mm	100	Heilongjiang
883	0	<35 mm	6.3	Heilongjiang
884	2	<35 mm	46.3	Heilongjiang
885	0	<35 mm	0.6	Heilongjiang
886	4	<35 mm	3.9	Heilongjiang
887	7	<35 mm	9.4	Heilongjiang
888	0	<35 mm	0	Heilongjiang
889	2	<35 mm	19.8	Heilongjiang
890	0	<35 mm	0	Heilongjiang
891	0	<35 mm	0	Heilongjiang
892	0	<35 mm	0.5	Heilongjiang
893	0	<35 mm	2.7	Heilongjiang
894	3	<35 mm	9.8	Heilongjiang
895	0	<35 mm	3.8	Heilongjiang
896	2	<35 mm	0	Heilongjiang
897	1	<35 mm	40.9	Heilongjiang
898	5	<35 mm	16	Heilongjiang
899	2	<35 mm	9.2	Heilongjiang
900	0	<35 mm	0.5	Heilongjiang
901	0	<35 mm	0.8	Heilongjiang
902	7	<35 mm	55.9	Heilongjiang
903	7	<35 mm	38	Heilongjiang
904	10	<35 mm	13.7	Heilongjiang
905	10	<35 mm	8.6	Heilongjiang
906	13	<35 mm	9.4	Heilongjiang
907	1	<35 mm	16.8	Heilongjiang
908	2	<35 mm	10.9	Heilongjiang
909	5	<35 mm	8.6	Heilongjiang
910	6	<35 mm	0	Heilongjiang
911	3	<35 mm	10.7	Heilongjiang
912	10	<35 mm	0	Heilongjiang
913	0	<35 mm	58.8	Heilongjiang
914	0	<35 mm	0	Heilongjiang
915	3	<35 mm	0	Heilongjiang
916	3	<35 mm	34	Heilongjiang
917	27	<35 mm	88.1	Heilongjiang
918	10	<35 mm	57.2	Heilongjiang
919	18	<35 mm	98.4	Heilongjiang
920	0	<35 mm	0	Heilongjiang
921	0	<35 mm	0	Heilongjiang
922	0	<35 mm	0	Heilongjiang
923	0	<35 mm	0	Heilongjiang
924	0	<35 mm	2.6	Heilongjiang
925	0	<35 mm	0	Heilongjiang
926	0	<35 mm	11.7	Heilongjiang
927	1	<35 mm	22.9	Heilongjiang
928	1	<35 mm	44	Heilongjiang
929	0	<35 mm	50.6	Heilongjiang
930	2	<35 mm	42.8	Heilongjiang
931	1	<35 mm	42.8	Heilongjiang
932	3	<35 mm	42.8	Heilongjiang
933	4	<35 mm	40.5	Heilongjiang
934	0	<35 mm	41.7	Heilongjiang
935	2	<35 mm	11.7	Heilongjiang
936	2	<35 mm	12.6	Heilongjiang
937	0	<35 mm	51.5	Heilongjiang
938	2	<35 mm	38.4	Heilongjiang
939	3	<35 mm	9.9	Heilongjiang
940	6	<35 mm	8	Heilongjiang
941	0	<35 mm	9.3	Heilongjiang
942	3	<35 mm	26.4	Heilongjiang
943	3	<35 mm	9.4	Heilongjiang
944	3	<35 mm	9.9	Heilongjiang
945	7	<35 mm	7.6	Heilongjiang
946	7	<35 mm	8.8	Heilongjiang
947	2	<35 mm	9.6	Heilongjiang
948	11	<35 mm	7.8	Heilongjiang
949	1	<35 mm	10.4	Heilongjiang
950	0	<35 mm	12.6	Heilongjiang
951	4	<35 mm	30.7	Heilongjiang
952	4	<35 mm	42.5	Heilongjiang
953	0	<35 mm	100	Heilongjiang
954	2	<35 mm	100	Heilongjiang
955	2	<35 mm	40.6	Heilongjiang
956	1	<35 mm	100	Heilongjiang
957	4	<35 mm	84	Heilongjiang
958	4	<35 mm	10.1	Heilongjiang
959	3	<35 mm	85.2	Heilongjiang
960	6	<35 mm	18.2	Heilongjiang
961	6	<35 mm	9.1	Heilongjiang
962	5	<35 mm	16.1	Heilongjiang
963	8	<35 mm	8.6	Heilongjiang
964	7	<35 mm	8	Heilongjiang
965	1	<35 mm	19.3	Heilongjiang
966	10	<35 mm	8.2	Heilongjiang
967	0	<35 mm	14.6	Heilongjiang
968	3	<35 mm	9.2	Heilongjiang
969	2	<35 mm	8.5	Heilongjiang
970	5	<35 mm	8	Heilongjiang
971	1	<35 mm	29.1	Heilongjiang
972	1	<35 mm	8.7	Heilongjiang
973	2	<35 mm	2.4	Heilongjiang
974	1	<35 mm	3.7	Heilongjiang
975	2	<35 mm	2.2	Heilongjiang
976	4	<35 mm	6.7	Heilongjiang
977	4	<35 mm	7	Heilongjiang
978	4	<35 mm	7.1	Heilongjiang
979	6	<35 mm	6.3	Heilongjiang
980	6	<35 mm	6.2	Heilongjiang
981	6	<35 mm	6.2	Heilongjiang
982	8	<35 mm	11	Heilongjiang
983	9	<35 mm	7.4	Heilongjiang
984	9	<35 mm	8.9	Heilongjiang
985	1	<35 mm	12.2	Heilongjiang
986	1	<35 mm	15.5	Heilongjiang
987	2	<35 mm	21	Heilongjiang
988	0	<35 mm	15.8	Heilongjiang
989	2	<35 mm	16.6	Heilongjiang
990	1	<35 mm	15.6	Heilongjiang
991	2	<35 mm	34.3	Heilongjiang
992	0	<35 mm	38.8	Heilongjiang
993	0	<35 mm	7.2	Heilongjiang
994	1	<35 mm	53.2	Heilongjiang
995	8	<35 mm	44	Heilongjiang
996	1	<35 mm	16.8	Heilongjiang
997	2	<35 mm	20.6	Heilongjiang
998	0	<35 mm	0.1	Heilongjiang
999	2	<35 mm	0	Heilongjiang
1000	1	<35 mm	15.8	Heilongjiang
1001	2	<35 mm	47	Heilongjiang
1002	2	<35 mm	10.9	Heilongjiang
1003	4	<35 mm	2.2	Heilongjiang
1004	8	<35 mm	7.6	Heilongjiang
1005	3	<35 mm	18.8	Heilongjiang
1006	0	<35 mm	18.1	Heilongjiang
1007	6	<35 mm	32.9	Heilongjiang
1008	3	<35 mm	13.8	Heilongjiang
1009	2	<35 mm	42.1	Heilongjiang
1010	7	<35 mm	9.1	Heilongjiang
1011	1	<35 mm	25.9	Heilongjiang
1012	4	<35 mm	14.3	Heilongjiang
1013	0	<35 mm	38.4	Heilongjiang
1014	0	<35 mm	72.9	Heilongjiang
1015	0	<35 mm	100	Heilongjiang
1016	2	<35 mm	25.2	Heilongjiang
1017	0	<35 mm	26.7	Heilongjiang
1018	0	<35 mm	38.6	Heilongjiang
1019	1	<35 mm	10.2	Heilongjiang
1020	1	<35 mm	13.1	Heilongjiang
1021	2	<35 mm	6.4	Heilongjiang
1022	3	<35 mm	7.1	Heilongjiang
1023	0	<35 mm	8.6	Heilongjiang
1024	0	<35 mm	0.2	Heilongjiang
1025	1	<35 mm	0	Heilongjiang
1026	2	<35 mm	30.1	Heilongjiang
1027	0	<35 mm	38.7	Heilongjiang
1028	0	<35 mm	16.9	Heilongjiang
1029	0	<35 mm	4	Heilongjiang
1030	1	<35 mm	13.3	Heilongjiang
1031	1	<35 mm	50.7	Heilongjiang
1032	2	<35 mm	19.2	Heilongjiang
1033	4	<35 mm	9.2	Heilongjiang
1034	7	<35 mm	8.8	Heilongjiang
1035	3	<35 mm	24.2	Heilongjiang
1036	2	<35 mm	25.8	Heilongjiang
1037	10	<35 mm	8	Heilongjiang
1038	6	<35 mm	7.2	Heilongjiang
1039	5	<35 mm	7.7	Heilongjiang
1040	13	<35 mm	23.9	Heilongjiang
1041	8	<35 mm	7	Heilongjiang
1042	2	<35 mm	11.2	Heilongjiang
1043	0	<35 mm	9.1	Heilongjiang
1044	11	<35 mm	7.3	Heilongjiang
1045	0	<35 mm	4.1	Heilongjiang
1046	0	<35 mm	12.4	Heilongjiang
1047	1	<35 mm	11.7	Heilongjiang
1048	0	<35 mm	42.8	Heilongjiang
1049	0	<35 mm	6.2	Heilongjiang
1050	0	<35 mm	7.8	Heilongjiang
1051	0	<35 mm	15.4	Heilongjiang
1052	0	<35 mm	6.4	Heilongjiang
1053	3	<35 mm	11.7	Heilongjiang
1054	3	<35 mm	62.2	Heilongjiang
1055	0	<35 mm	0	Heilongjiang
1056	6	<35 mm	12.4	Heilongjiang
1057	2	<35 mm	0	Heilongjiang
1058	1	<35 mm	0	Heilongjiang
1059	0	<35 mm	2.4	Heilongjiang
1060	0	<35 mm	30.8	Heilongjiang
1061	2	<35 mm	20.5	Heilongjiang
1062	2	<35 mm	33.9	Heilongjiang
1063	4	<35 mm	7.5	Heilongjiang
1064	2	<35 mm	16.1	Heilongjiang
1065	2	<35 mm	12.5	Heilongjiang
1066	1	<35 mm	14.5	Heilongjiang
1067	3	<35 mm	20.2	Heilongjiang
1068	1	<35 mm	20.7	Heilongjiang
1069	7	<35 mm	8.8	Heilongjiang
1070	1	<35 mm	3.1	Heilongjiang
1071	2	<35 mm	9.5	Heilongjiang
1072	11	<35 mm	8.7	Heilongjiang
1073	6	<35 mm	8.7	Heilongjiang
1074	15	<35 mm	8.2	Heilongjiang
1075	0	<35 mm	14.6	Heilongjiang
1076	2	<35 mm	0	Heilongjiang
1077	3	<35 mm	15.9	Heilongjiang
1078	4	<35 mm	100	Heilongjiang
1079	5	<35 mm	100	Heilongjiang
1080	5	<35 mm	100	Heilongjiang
1081	0	<35 mm	0	Heilongjiang
1082	0	<35 mm	0	Heilongjiang
1083	0	<35 mm	0	Heilongjiang
1084	0	<35 mm	0	Heilongjiang
1085	0	<35 mm	0	Heilongjiang
1086	0	<35 mm	0	Heilongjiang
1087	0	<35 mm	0.5	Heilongjiang
1088	1	<35 mm	14.5	Heilongjiang
1089	0	<35 mm	17.8	Heilongjiang
1090	2	<35 mm	12.2	Heilongjiang
1091	5	<35 mm	14.1	Heilongjiang
1092	0	<35 mm	28.7	Heilongjiang
1093	3	<35 mm	45.1	Heilongjiang
1094	2	<35 mm	33.8	Heilongjiang
1095	2	<35 mm	9.3	Heilongjiang
1096	0	<35 mm	0.7	Heilongjiang
1097	1	<35 mm	31.8	Heilongjiang
1098	0	<35 mm	36.1	Heilongjiang
1099	4	<35 mm	16.4	Heilongjiang
1100	1	<35 mm	26.6	Heilongjiang
1101	7	<35 mm	7.6	Heilongjiang
1102	0	<35 mm	12.3	Heilongjiang
1103	10	<35 mm	9	Heilongjiang
1104	3	<35 mm	8.8	Heilongjiang
1105	13	<35 mm	6.9	Heilongjiang
1106	0	<35 mm	9.3	Heilongjiang
1107	15	<35 mm	6.9	Heilongjiang
1108	0	<35 mm	0	Heilongjiang
1109	0	<35 mm	0.5	Heilongjiang
1110	2	<35 mm	18.9	Heilongjiang
1111	1	<35 mm	24.5	Heilongjiang
1112	0	<35 mm	7.3	Heilongjiang
1113	4	<35 mm	9.5	Heilongjiang
1114	2	<35 mm	34.5	Heilongjiang
1115	1	<35 mm	57.7	Heilongjiang
1116	5	<35 mm	33.6	Heilongjiang
1117	6	<35 mm	11.5	Heilongjiang
1118	5	<35 mm	22.4	Heilongjiang
1119	9	<35 mm	11.3	Heilongjiang
1120	9	<35 mm	9.2	Heilongjiang
1121	13	<35 mm	8.6	Heilongjiang
1122	1	<35 mm	19.4	Heilongjiang
1123	13	<35 mm	7.9	Heilongjiang
1124	5	<35 mm	8.5	Heilongjiang
1125	1	<35 mm	41.1	Heilongjiang
1126	1	<35 mm	92.5	Heilongjiang
1127	1	<35 mm	100	Heilongjiang
1128	3	<35 mm	25.4	Heilongjiang
1129	3	<35 mm	20.8	Heilongjiang
1130	3	<35 mm	35.2	Heilongjiang
1131	5	<35 mm	8.2	Heilongjiang
1132	5	<35 mm	8.8	Heilongjiang
1133	5	<35 mm	7.5	Heilongjiang
1134	1	<35 mm	8.5	Heilongjiang
1135	6	<35 mm	6.2	Heilongjiang
1136	6	<35 mm	5.7	Heilongjiang
1137	7	<35 mm	5.9	Heilongjiang
1138	3	<35 mm	8	Heilongjiang
1139	0	<35 mm	24.3	Heilongjiang
1140	9	<35 mm	10.3	Heilongjiang
1141	10	<35 mm	5.8	Heilongjiang
1142	2	<35 mm	17.1	Heilongjiang
1143	2	<35 mm	7.1	Heilongjiang
1144	11	<35 mm	3.7	Heilongjiang
1145	3	<35 mm	5.2	Heilongjiang
1146	12	<35 mm	5.7	Heilongjiang
1147	0	<35 mm	21.8	Heilongjiang
1148	0	<35 mm	3.6	Heilongjiang
1149	1	<35 mm	14.9	Heilongjiang
1150	0	<35 mm	5.6	Heilongjiang
1151	0	<35 mm	9.8	Heilongjiang
1152	0	<35 mm	21.4	Heilongjiang
1153	3	<35 mm	16.6	Heilongjiang
1154	0	<35 mm	13.8	Heilongjiang
1155	1	<35 mm	19.9	Heilongjiang
1156	0	<35 mm	0.9	Heilongjiang
1157	1	<35 mm	14	Heilongjiang
1158	0	<35 mm	2.8	Heilongjiang
1159	0	<35 mm	42.8	Heilongjiang
1160	0	<35 mm	42.8	Heilongjiang
1161	0	<35 mm	42.8	Heilongjiang
1162	0	<35 mm	35.3	Heilongjiang
1163	2	<35 mm	40.6	Heilongjiang
1164	2	<35 mm	38.2	Heilongjiang
1165	3	<35 mm	10.9	Heilongjiang
1166	5	<35 mm	8.6	Heilongjiang
1167	5	<35 mm	8.6	Heilongjiang
1168	8	<35 mm	8.6	Heilongjiang
1169	0	<35 mm	16.1	Heilongjiang
1170	2	<35 mm	28.6	Heilongjiang
1171	2	<35 mm	11.9	Heilongjiang
1172	4	<35 mm	18.8	Heilongjiang
1173	1	<35 mm	36.7	Heilongjiang
1174	4	<35 mm	34.3	Heilongjiang
1175	4	<35 mm	12.6	Heilongjiang
1176	0	<35 mm	43.5	Heilongjiang
1177	3	<35 mm	18.5	Heilongjiang
1178	2	<35 mm	100	Heilongjiang
1179	2	<35 mm	100	Heilongjiang
1180	2	<35 mm	100	Heilongjiang
1181	4	<35 mm	100	Heilongjiang
1182	0	<35 mm	38.6	Heilongjiang
1183	2	<35 mm	9.3	Heilongjiang
1184	2	<35 mm	93	Heilongjiang
1185	4	<35 mm	5.7	Heilongjiang
1186	3	<35 mm	100	Heilongjiang
1187	4	<35 mm	17.6	Heilongjiang
1188	6	<35 mm	9.1	Heilongjiang
1189	5	<35 mm	36.6	Heilongjiang
1190	6	<35 mm	7	Heilongjiang
1191	6	<35 mm	2.8	Heilongjiang
1192	8	<35 mm	3.5	Heilongjiang
1193	7	<35 mm	2.3	Heilongjiang
1194	1	<35 mm	22	Heilongjiang
1195	1	<35 mm	31.8	Heilongjiang
1196	3	<35 mm	15.9	Heilongjiang
1197	4	<35 mm	7.8	Heilongjiang
1198	5	<35 mm	41.1	Heilongjiang
1199	6	<35 mm	9.2	Heilongjiang
1200	7	<35 mm	8.2	Heilongjiang
1201	9	<35 mm	10	Heilongjiang
1202	3	<35 mm	17	Heilongjiang
1203	10	<35 mm	11.7	Heilongjiang
1204	0	<35 mm	12.3	Heilongjiang
1205	3	<35 mm	5.4	Heilongjiang
1206	0	<35 mm	13.9	Heilongjiang
1207	0	<35 mm	42.8	Heilongjiang
1208	0	<35 mm	4.3	Heilongjiang
1209	0	<35 mm	16.4	Heilongjiang
1210	1	<35 mm	27.3	Heilongjiang
1211	0	<35 mm	46	Heilongjiang
1212	1	<35 mm	12.3	Heilongjiang
1213	1	<35 mm	40.1	Heilongjiang
1214	4	<35 mm	10.6	Heilongjiang
1215	4	<35 mm	9	Heilongjiang
1216	7	<35 mm	10.3	Heilongjiang
1217	7	<35 mm	8.5	Heilongjiang
1218	1	<35 mm	14.7	Heilongjiang
1219	3	<35 mm	10.4	Heilongjiang
1220	7	<35 mm	17.5	Heilongjiang
1221	4	<35 mm	14.2	Heilongjiang
1222	10	<35 mm	45.8	Heilongjiang
1223	8	<35 mm	9.5	Heilongjiang
1224	0	<35 mm	53.9	Heilongjiang
1225	0	<35 mm	3.6	Heilongjiang
1226	6	<35 mm	20.8	Heilongjiang
1227	2	<35 mm	32.7	Heilongjiang
1228	2	<35 mm	61.1	Heilongjiang
1229	1	<35 mm	23.2	Heilongjiang
1230	3	<35 mm	13.7	Heilongjiang
1231	0	<35 mm	100	Heilongjiang
1232	2	<35 mm	100	Heilongjiang
1233	2	<35 mm	100	Heilongjiang
1234	2	<35 mm	92.3	Heilongjiang
1235	4	<35 mm	30.7	Heilongjiang
1236	4	<35 mm	67.4	Heilongjiang
1237	5	<35 mm	12.1	Heilongjiang
1238	0	<35 mm	26.3	Heilongjiang
1239	6	<35 mm	7.2	Heilongjiang
1240	1	<35 mm	16.6	Heilongjiang
1241	2	<35 mm	9.1	Heilongjiang
1242	3	<35 mm	10	Heilongjiang
1243	1	<35 mm	13	Heilongjiang
1244	2	<35 mm	30	Heilongjiang
1245	5	<35 mm	8.1	Heilongjiang
1246	7	<35 mm	9.7	Heilongjiang
1247	1	<35 mm	35.3	Heilongjiang
1248	9	<35 mm	8.8	Heilongjiang
1249	1	<35 mm	22.5	Heilongjiang
1250	2	<35 mm	2.4	Heilongjiang
1251	0	<35 mm	7.1	Heilongjiang
1252	2	<35 mm	18.9	Heilongjiang
1253	0	<35 mm	21.3	Heilongjiang
1254	2	<35 mm	32.9	Heilongjiang
1255	2	<35 mm	13.5	Heilongjiang
1256	4	<35 mm	7.1	Heilongjiang
1257	0	<35 mm	11.1	Heilongjiang
1258	4	<35 mm	6.8	Heilongjiang
1259	2	<35 mm	9.4	Heilongjiang
1260	1	<35 mm	10.8	Heilongjiang
1261	2	<35 mm	10.6	Heilongjiang
1262	4	<35 mm	7.2	Heilongjiang
1263	5	<35 mm	7.5	Heilongjiang
1264	6	<35 mm	5.5	Heilongjiang
1265	0	<35 mm	5.5	Heilongjiang
1266	5	<35 mm	10	Heilongjiang
1267	2	<35 mm	10.8	Heilongjiang
1268	5	<35 mm	25.7	Heilongjiang
1269	8	<35 mm	9.9	Heilongjiang
1270	4	<35 mm	100	Heilongjiang
1271	2	<35 mm	19.8	Heilongjiang
1272	0	<35 mm	1.4	Heilongjiang
1273	1	<35 mm	0	Heilongjiang
1274	0	<35 mm	0	Heilongjiang
1275	0	<35 mm	2	Heilongjiang
1276	2	<35 mm	1.9	Heilongjiang
1277	6	<35 mm	5	Heilongjiang
1278	0	<35 mm	2.6	Heilongjiang
1279	2	<35 mm	0	Heilongjiang
1280	4	<35 mm	21.7	Heilongjiang
1281	6	<35 mm	0	Heilongjiang
1282	1	<35 mm	9.5	Heilongjiang
1283	2	<35 mm	18.3	Heilongjiang
1284	4	<35 mm	28.8	Heilongjiang
1285	5	<35 mm	14.4	Heilongjiang
1286	3	<35 mm	14.5	Heilongjiang
1287	2	<35 mm	29.3	Heilongjiang
1288	3	<35 mm	100	Heilongjiang
1289	3	<35 mm	100	Heilongjiang
1290	0	<35 mm	4.3	Heilongjiang
1291	0	<35 mm	7.9	Heilongjiang
1292	0	<35 mm	15.8	Heilongjiang
1293	0	<35 mm	7.9	Heilongjiang
1294	1	<35 mm	17.5	Heilongjiang
1295	0	<35 mm	0	Heilongjiang
1296	0	<35 mm	8.7	Heilongjiang
1297	0	<35 mm	6.3	Heilongjiang
1298	0	<35 mm	8	Heilongjiang
1299	0	<35 mm	8.4	Heilongjiang
1300	0	<35 mm	3.2	Heilongjiang
1301	0	<35 mm	0.9	Heilongjiang
1302	0	<35 mm	0	Heilongjiang
1303	0	<35 mm	7	Heilongjiang
1304	0	<35 mm	22	Heilongjiang
1305	1	<35 mm	15.1	Heilongjiang
1306	0	<35 mm	33.6	Heilongjiang
1307	3	<35 mm	42.8	Heilongjiang
1308	0	<35 mm	42.8	Heilongjiang
1309	3	<35 mm	17.5	Heilongjiang
1310	6	<35 mm	30.9	Heilongjiang
1311	3	<35 mm	34.7	Heilongjiang
1312	9	<35 mm	8.1	Heilongjiang
1313	2	<35 mm	10.4	Heilongjiang
1314	5	<35 mm	22.6	Heilongjiang
1315	2	<35 mm	16.1	Heilongjiang
1316	2	<35 mm	15.1	Heilongjiang
1317	8	<35 mm	9.9	Heilongjiang
1318	0	<35 mm	11.4	Heilongjiang
1319	5	<35 mm	9	Heilongjiang
1320	11	<35 mm	8.4	Heilongjiang
1321	3	<35 mm	9.6	Heilongjiang
1322	8	<35 mm	8.9	Heilongjiang
1323	11	<35 mm	10.5	Heilongjiang
1324	1	<35 mm	20.2	Heilongjiang
1325	14	<35 mm	9.5	Heilongjiang
1326	4	<35 mm	10.2	Heilongjiang
1327	5	<35 mm	45.9	Heilongjiang
1328	1	<35 mm	17.3	Heilongjiang
1329	7	<35 mm	8.8	Heilongjiang
1330	8	<35 mm	8.3	Heilongjiang
1331	4	<35 mm	8.6	Heilongjiang
1332	11	<35 mm	8.4	Heilongjiang
1333	15	<35 mm	9	Heilongjiang
1334	3	<35 mm	15.3	Heilongjiang
1335	19	<35 mm	11.8	Heilongjiang
1336	7	<35 mm	8.5	Heilongjiang
1337	1	<35 mm	33.8	Heilongjiang
1338	11	<35 mm	9.5	Heilongjiang
1339	15	<35 mm	14.3	Heilongjiang
1340	6	<35 mm	10.1	Heilongjiang
1341	11	<35 mm	24.7	Heilongjiang
1342	5	<35 mm	34.4	Heilongjiang
1343	5	<35 mm	43.7	Heilongjiang
1344	4	<35 mm	27.1	Heilongjiang
1345	7	<35 mm	16.8	Heilongjiang
1346	7	<35 mm	14.3	Heilongjiang
1347	0	<35 mm	33.1	Heilongjiang
1348	1	<35 mm	12	Heilongjiang
1349	2	<35 mm	27.3	Heilongjiang
1350	3	<35 mm	8.2	Heilongjiang
1351	4	<35 mm	8.3	Heilongjiang
1352	5	<35 mm	6.1	Heilongjiang
1353	5	<35 mm	8	Heilongjiang
1354	0	<35 mm	0	Heilongjiang
1355	1	<35 mm	0	Heilongjiang
1356	1	<35 mm	29.8	Heilongjiang
1357	1	<35 mm	29.4	Heilongjiang
1358	4	<35 mm	9.5	Heilongjiang
1359	4	<35 mm	9.4	Heilongjiang
1360	0	<35 mm	0	Heilongjiang
1361	2	<35 mm	15.6	Heilongjiang
1362	0	<35 mm	24.7	Heilongjiang
1363	0	<35 mm	8.4	Heilongjiang
1364	2	<35 mm	11.5	Heilongjiang
1365	3	<35 mm	13.7	Heilongjiang
1366	0	<35 mm	4.6	Heilongjiang
1367	1	<35 mm	13.9	Heilongjiang
1368	2	<35 mm	20.5	Heilongjiang
1369	2	<35 mm	27.9	Heilongjiang
1370	3	<35 mm	27.1	Heilongjiang
1371	4	<35 mm	6.5	Heilongjiang
1372	6	<35 mm	10.3	Heilongjiang
1373	0	<35 mm	3.7	Heilongjiang
1374	0	<35 mm	9.8	Heilongjiang
1375	0	<35 mm	0	Heilongjiang
1376	0	<35 mm	35.8	Heilongjiang
1377	2	<35 mm	0	Heilongjiang
1378	3	<35 mm	9.2	Heilongjiang
1379	6	<35 mm	9.1	Heilongjiang
1380	9	<35 mm	9.6	Heilongjiang
1381	0	<35 mm	0	Heilongjiang
1382	2	<35 mm	0	Heilongjiang
1383	0	<35 mm	0	Heilongjiang
1384	9	<35 mm	39.7	Heilongjiang
1385	6	<35 mm	32.4	Heilongjiang
1386	13	<35 mm	11	Heilongjiang
1387	8	<35 mm	66.3	Heilongjiang
1388	10	<35 mm	9.8	Heilongjiang
1389	12	<35 mm	26.1	Heilongjiang
1390	18	<35 mm	10	Heilongjiang
1391	16	<35 mm	9.4	Heilongjiang
1392	0	<35 mm	17.2	Heilongjiang
1393	0	<35 mm	21.7	Heilongjiang
1394	1	<35 mm	12.1	Heilongjiang
1395	4	<35 mm	9.2	Heilongjiang
1396	8	<35 mm	100	Jilin
1397	7	<35 mm	100	Jilin
1398	4	<35 mm	100	Jilin
1399	0	<35 mm	1.9	Jilin
1400	0	<35 mm	8.5	Jilin
1401	0	<35 mm	2.1	Jilin
1402	0	<35 mm	1.6	Jilin
1403	0	<35 mm	1.9	Jilin
1404	3	<35 mm	7.4	Jilin
1405	0	<35 mm	5.1	Jilin
1406	2	<35 mm	13.2	Jilin
1407	0	<35 mm	0	Jilin
1408	1	<35 mm	8.7	Jilin
1409	0	<35 mm	0	Jilin
1410	2	<35 mm	11.8	Jilin
1411	2	<35 mm	0	Jilin
1412	2	<35 mm	19.9	Jilin
1413	2	<35 mm	1.2	Jilin
1414	3	<35 mm	9.2	Jilin
1415	6	<35 mm	4.8	Jilin
1416	5	<35 mm	19.9	Jilin
1417	1	<35 mm	22.4	Jilin
1418	0	<35 mm	15.9	Jilin
1419	2	<35 mm	25	Jilin
1420	3	<35 mm	13	Jilin
1421	2	<35 mm	26	Jilin
1422	5	<35 mm	5	Jilin
1423	5	<35 mm	4.6	Jilin
1424	8	<35 mm	4.9	Jilin
1425	8	<35 mm	4.2	Jilin
1426	0	<35 mm	0	Jilin
1427	4	<35 mm	9.5	Jilin
1428	5	<35 mm	12.4	Jilin
1429	0	<35 mm	2	Jilin
1430	8	<35 mm	4	Jilin
1431	1	<35 mm	5.8	Jilin
1432	6	<35 mm	26.2	Jilin
1433	0	<35 mm	62.6	Jilin
1434	0	<35 mm	76.7	Jilin
1435	0	<35 mm	100	Jilin
1436	2	<35 mm	7.6	Jilin
1437	2	<35 mm	9.4	Jilin
1438	2	<35 mm	39.7	Jilin
1439	3	<35 mm	3.3	Jilin
1440	3	<35 mm	3.4	Jilin
1441	0	<35 mm	5.4	Jilin
1442	5	<35 mm	5.7	Jilin
1443	5	<35 mm	5.8	Jilin
1444	2	<35 mm	4.3	Jilin
1445	7	<35 mm	5.4	Jilin
1446	7	<35 mm	4.9	Jilin
1447	4	<35 mm	4.1	Jilin
1448	9	<35 mm	10.8	Jilin
1449	9	<35 mm	4.8	Jilin
1450	6	<35 mm	7.1	Jilin
1451	11	<35 mm	4.1	Jilin
1452	0	<35 mm	0.6	Jilin
1453	1	<35 mm	13.1	Jilin
1454	0	<35 mm	0.1	Jilin
1455	0	<35 mm	6.7	Jilin
1456	0	<35 mm	0	Jilin
1457	0	<35 mm	1.8	Jilin
1458	0	<35 mm	6.7	Jilin
1459	0	<35 mm	4.3	Jilin
1460	0	<35 mm	0.6	Jilin
1461	0	<35 mm	9.2	Jilin
1462	0	<35 mm	0	Jilin
1463	0	<35 mm	5	Jilin
1464	2	<35 mm	13	Jilin
1465	2	<35 mm	12	Jilin
1466	5	<35 mm	6.8	Jilin
1467	1	<35 mm	6.7	Jilin
1468	3	<35 mm	9.5	Jilin
1469	4	<35 mm	0.9	Jilin
1470	6	<35 mm	3.6	Jilin
1471	0	<35 mm	0	Jilin
1472	0	<35 mm	6.8	Jilin
1473	2	<35 mm	16.9	Jilin
1474	5	<35 mm	4.6	Jilin
1475	8	<35 mm	4.3	Jilin
1476	11	<35 mm	4.6	Jilin
1477	13	<35 mm	51.7	Jilin
1478	0	<35 mm	0.4	Jilin
1479	0	<35 mm	20.4	Jilin
1480	4	<35 mm	31.2	Jilin
1481	4	<35 mm	4.9	Jilin
1482	0	<35 mm	61	Jilin
1483	0	<35 mm	32.1	Jilin
1484	0	<35 mm	17	Jilin
1485	1	<35 mm	9.5	Jilin
1486	4	<35 mm	100	Jilin
1487	1	<35 mm	29.7	Jilin
1488	3	<35 mm	5.7	Jilin
1489	1	<35 mm	8.6	Jilin
1490	0	<35 mm	61.4	Jilin
1491	1	<35 mm	7.5	Jilin
1492	2	<35 mm	4.3	Jilin
1493	3	<35 mm	8.7	Jilin
1494	4	<35 mm	4.5	Jilin
1495	1	<35 mm	24.4	Jilin
1496	0	<35 mm	2.3	Jilin
1497	3	<35 mm	2.1	Jilin
1498	1	<35 mm	0	Jilin
1499	2	<35 mm	17.8	Jilin
1500	2	<35 mm	24.8	Jilin
1501	1	<35 mm	28	Jilin
1502	5	<35 mm	4.8	Jilin
1503	5	<35 mm	4.1	Jilin
1504	1	<35 mm	6.8	Jilin
1505	2	<35 mm	6.7	Jilin
1506	8	<35 mm	4.7	Jilin
1507	1	<35 mm	37.3	Jilin
1508	0	<35 mm	22.7	Jilin
1509	1	<35 mm	15.5	Jilin
1510	1	<35 mm	15.3	Jilin
1511	0	<35 mm	8	Jilin
1512	3	<35 mm	46.5	Jilin
1513	6	<35 mm	38.1	Jilin
1514	6	<35 mm	7	Jilin
1515	10	<35 mm	4.8	Jilin
1516	2	<35 mm	10.2	Jilin
1517	7	<35 mm	49	Jilin
1518	1	<35 mm	5.4	Jilin
1519	1	<35 mm	17.7	Jilin
1520	2	<35 mm	7	Jilin
1521	2	<35 mm	19.6	Jilin
1522	4	<35 mm	32.2	Jilin
1523	3	<35 mm	36.1	Jilin
1524	4	<35 mm	39.6	Jilin
1525	6	<35 mm	8	Jilin
1526	7	<35 mm	1.9	Jilin
1527	0	<35 mm	8.3	Jilin
1528	2	<35 mm	24.4	Jilin
1529	4	<35 mm	4.4	Jilin
1530	0	<35 mm	0	Jilin
1531	0	<35 mm	0.9	Jilin
1532	0	<35 mm	0	Jilin
1533	0	<35 mm	6.4	Jilin
1534	0	<35 mm	9.7	Jilin
1535	1	<35 mm	3.9	Jilin
1536	0	<35 mm	0.1	Jilin
1537	0	<35 mm	2.7	Jilin
1538	0	<35 mm	14.9	Jilin
1539	0	<35 mm	4.4	Jilin
1540	0	<35 mm	9.7	Jilin
1541	2	<35 mm	13.3	Jilin
1542	2	<35 mm	5.2	Jilin
1543	2	<35 mm	19	Jilin
1544	5	<35 mm	3.3	Jilin
1545	0	<35 mm	2	Jilin
1546	0	<35 mm	5.5	Jilin
1547	1	<35 mm	12.4	Jilin
1548	1	<35 mm	9.5	Jilin
1549	5	<35 mm	31.2	Jilin
1550	6	<35 mm	50.1	Jilin
1551	5	<35 mm	55.7	Jilin
1552	2	<35 mm	7.8	Jilin
1553	1	<35 mm	17	Jilin
1554	3	<35 mm	5.6	Jilin
1555	5	<35 mm	21.1	Jilin
1556	5	<35 mm	4.8	Jilin
1557	7	<35 mm	4.5	Jilin
1558	12	<35 mm	5.5	Jilin
1559	2	<35 mm	10.7	Jilin
1560	1	<35 mm	12.1	Jilin
1561	3	<35 mm	100	Jilin
1562	3	<35 mm	100	Jilin
1563	4	<35 mm	100	Jilin
1564	6	<35 mm	51.8	Jilin
1565	0	<35 mm	58.2	Jilin
1566	1	<35 mm	10.6	Jilin
1567	2	<35 mm	8.2	Jilin
1568	0	<35 mm	14	Jilin
1569	1	<35 mm	10	Jilin
1570	2	<35 mm	5.2	Jilin
1571	0	<35 mm	0	Jilin
1572	4	<35 mm	4.4	Jilin
1573	0	<35 mm	0	Jilin
1574	0	<35 mm	12.1	Jilin
1575	0	<35 mm	7.6	Jilin
1576	0	<35 mm	0	Jilin
1577	1	<35 mm	18.4	Jilin
1578	4	<35 mm	4.8	Jilin
1579	1	<35 mm	25.7	Jilin
1580	1	<35 mm	28.4	Jilin
1581	7	<35 mm	5.2	Jilin
1582	2	<35 mm	8.3	Jilin
1583	4	<35 mm	4.7	Jilin
1584	3	<35 mm	1.7	Jilin
1585	3	<35 mm	37.3	Jilin
1586	1	<35 mm	7.7	Jilin
1587	6	<35 mm	26	Jilin
1588	4	<35 mm	2.4	Jilin
1589	9	<35 mm	4.6	Jilin
1590	7	<35 mm	4.3	Jilin
1591	12	<35 mm	4.7	Jilin
1592	2	<35 mm	8.3	Jilin
1593	15	<35 mm	4.6	Jilin
1594	0	<35 mm	0.1	Jilin
1595	1	<35 mm	0	Jilin
1596	0	<35 mm	9	Jilin
1597	1	<35 mm	28.2	Jilin
1598	0	<35 mm	7.1	Jilin
1599	1	<35 mm	9.5	Jilin
1600	1	<35 mm	8.2	Jilin
1601	2	<35 mm	14.3	Jilin
1602	0	<35 mm	1.3	Jilin
1603	1	<35 mm	8.7	Jilin
1604	5	<35 mm	10.1	Jilin
1605	5	<35 mm	6.4	Jilin
1606	3	<35 mm	0	Jilin
1607	12	<35 mm	30.9	Jilin
1608	1	<35 mm	30.6	Jilin
1609	7	<35 mm	32	Jilin
1610	25	<35 mm	0	Jilin
1611	20	<35 mm	0	Jilin
1612	0	<35 mm	0	Jilin
1613	0	<35 mm	0	Jilin
1614	0	<35 mm	0	Jilin
1615	0	<35 mm	1.4	Jilin
1616	0	<35 mm	1.4	Jilin
1617	0	<35 mm	0	Jilin
1618	1	<35 mm	21.6	Jilin
1619	0	<35 mm	12.4	Jilin
1620	1	<35 mm	5.9	Jilin
1621	0	<35 mm	2.5	Jilin
1622	1	<35 mm	8.8	Jilin
1623	10	<35 mm	13.9	Jilin
1624	3	<35 mm	15.9	Jilin
1625	8	<35 mm	24.6	Jilin
1626	0	<35 mm	4.3	Jilin
1627	11	<35 mm	20.4	Jilin
1628	0	<35 mm	3.4	Jilin
1629	2	<35 mm	6	Jilin
1630	0	<35 mm	7.3	Jilin
1631	2	<35 mm	9.5	Jilin
1632	1	<35 mm	11.6	Jilin
1633	4	<35 mm	20.8	Jilin
1634	2	<35 mm	2.3	Jilin
1635	7	<35 mm	5.3	Jilin
1636	2	<35 mm	30.7	Jilin
1637	1	<35 mm	10.4	Jilin
1638	1	<35 mm	14.3	Jilin
1639	4	<35 mm	0	Jilin
1640	1	<35 mm	10	Jilin
1641	3	<35 mm	23.9	Jilin
1642	4	<35 mm	15.1	Jilin
1643	2	<35 mm	8.5	Jilin
1644	0	<35 mm	24.4	Jilin
1645	6	<35 mm	4.9	Jilin
1646	6	<35 mm	32.9	Jilin
1647	2	<35 mm	7.4	Jilin
1648	1	<35 mm	23.1	Jilin
1649	1	<35 mm	39.9	Jilin
1650	3	<35 mm	37.9	Jilin
1651	3	<35 mm	4.5	Jilin
1652	3	<35 mm	9.3	Jilin
1653	1	<35 mm	10.4	Jilin
1654	5	<35 mm	4.1	Jilin
1655	5	<35 mm	8.4	Jilin
1656	3	<35 mm	4.8	Jilin
1657	0	<35 mm	10.1	Jilin
1658	0	<35 mm	12.8	Jilin
1659	0	<35 mm	7.7	Jilin
1660	2	<35 mm	12.3	Jilin
1661	0	<35 mm	15.7	Jilin
1662	1	<35 mm	7.9	Jilin
1663	0	<35 mm	6	Jilin
1664	3	<35 mm	4.6	Jilin
1665	1	<35 mm	9	Jilin
1666	0	<35 mm	2.2	Jilin
1667	0	<35 mm	12.5	Jilin
1668	1	<35 mm	7.1	Jilin
1669	0	<35 mm	2.4	Jilin
1670	0	<35 mm	3.6	Jilin
1671	1	<35 mm	14.6	Jilin
1672	0	<35 mm	3.6	Jilin
1673	1	<35 mm	10.1	Jilin
1674	0	<35 mm	0	Jilin
1675	0	<35 mm	1	Jilin
1676	0	<35 mm	37.3	Jilin
1677	0	<35 mm	37.3	Jilin
1678	3	<35 mm	47.2	Jilin
1679	1	<35 mm	46	Jilin
1680	1	<35 mm	14	Jilin
1681	4	<35 mm	5	Jilin
1682	3	<35 mm	13.9	Jilin
1683	0	<35 mm	6.7	Jilin
1684	6	<35 mm	60.3	Jilin
1685	2	<35 mm	9.5	Jilin
1686	3	<35 mm	11.2	Jilin
1687	5	<35 mm	31.5	Jilin
1688	6	<35 mm	50.7	Jilin
1689	2	<35 mm	32.2	Jilin
1690	0	<35 mm	44.7	Jilin
1691	1	<35 mm	100	Jilin
1692	2	<35 mm	68.9	Jilin
1693	1	<35 mm	56.9	Jilin
1694	1	<35 mm	13.5	Jilin
1695	1	<35 mm	9.7	Jilin
1696	1	<35 mm	9.6	Jilin
1697	2	<35 mm	29.2	Jilin
1698	3	<35 mm	5.4	Jilin
1699	3	<35 mm	6	Jilin
1700	1	<35 mm	19	Jilin
1701	1	<35 mm	15.5	Jilin
1702	1	<35 mm	16.2	Jilin
1703	3	<35 mm	4.5	Jilin
1704	0	<35 mm	8.6	Jilin
1705	1	<35 mm	9.2	Jilin
1706	5	<35 mm	2.2	Jilin
1707	0	<35 mm	2.1	Jilin
1708	2	<35 mm	2.4	Jilin
1709	7	<35 mm	3.6	Jilin
1710	5	<35 mm	8.7	Jilin
1711	9	<35 mm	6.1	Jilin
1712	1	<35 mm	8.1	Jilin
1713	0	<35 mm	2.5	Jilin
1714	4	<35 mm	6.7	Jilin
1715	0	<35 mm	0	Jilin
1716	0	<35 mm	0	Jilin
1717	0	<35 mm	1	Jilin
1718	0	<35 mm	0	Jilin
1719	0	<35 mm	1.7	Jilin
1720	0	<35 mm	7.1	Jilin
1721	0	<35 mm	5.8	Jilin
1722	1	<35 mm	37.3	Jilin
1723	1	<35 mm	37.3	Jilin
1724	0	<35 mm	0.5	Jilin
1725	2	<35 mm	28.1	Jilin
1726	5	<35 mm	4.4	Jilin
1727	4	<35 mm	22.9	Jilin
1728	6	<35 mm	40.2	Jilin
1729	0	<35 mm	6	Jilin
1730	0	<35 mm	7.7	Jilin
1731	2	<35 mm	8.6	Jilin
1732	0	<35 mm	5.4	Jilin
1733	0	<35 mm	10.1	Jilin
1734	5	<35 mm	5.8	Jilin
1735	1	<35 mm	8.6	Jilin
1736	1	<35 mm	6.6	Jilin
1737	8	<35 mm	100	Jilin
1738	0	<35 mm	100	Jilin
1739	6	<35 mm	100	Jilin
1740	0	<35 mm	0	Jilin
1741	2	<35 mm	5.7	Jilin
1742	0	<35 mm	0	Jilin
1743	0	<35 mm	9.2	Jilin
1744	0	<35 mm	0	Jilin
1745	0	<35 mm	0	Jilin
1746	1	<35 mm	9.5	Jilin
1747	4	<35 mm	18.5	Jilin
1748	0	<35 mm	0	Jilin
1749	0	<35 mm	0	Jilin
1750	0	<35 mm	0	Jilin
1751	0	<35 mm	6.2	Jilin
1752	0	<35 mm	0.1	Jilin
1753	2	<35 mm	37.3	Jilin
1754	3	<35 mm	37.3	Jilin
1755	3	<35 mm	25.4	Jilin
1756	4	<35 mm	25.6	Jilin
1757	6	<35 mm	4.5	Jilin
1758	0	<35 mm	10	Jilin
1759	0	<35 mm	0	Jilin
1760	0	<35 mm	7.3	Jilin
1761	1	<35 mm	9.4	Jilin
1762	4	<35 mm	25	Jilin
1763	3	<35 mm	7.8	Jilin
1764	3	<35 mm	51.8	Jilin
1765	4	<35 mm	57.3	Jilin
1766	8	<35 mm	5.2	Jilin
1767	8	<35 mm	17.2	Jilin
1768	12	<35 mm	5.4	Jilin
1769	9	<35 mm	19.1	Jilin
1770	1	<35 mm	60.2	Jilin
1771	0	<35 mm	100	Jilin
1772	2	<35 mm	100	Jilin
1773	1	<35 mm	20.8	Jilin
1774	0	<35 mm	27.5	Jilin
1775	1	<35 mm	29	Jilin
1776	3	<35 mm	5	Jilin
1777	2	<35 mm	7.6	Jilin
1778	3	<35 mm	5.5	Jilin
1779	5	<35 mm	4.6	Jilin
1780	4	<35 mm	5.4	Jilin
1781	5	<35 mm	5.7	Jilin
1782	0	<35 mm	15.2	Jilin
1783	1	<35 mm	8.1	Jilin
1784	3	<35 mm	26.9	Jilin
1785	4	<35 mm	9	Jilin
1786	2	<35 mm	5.3	Jilin
1787	0	<35 mm	12.7	Jilin
1788	4	<35 mm	2.9	Jilin
1789	2	<35 mm	3.7	Jilin
1790	5	<35 mm	36.7	Jilin
1791	5	<35 mm	4	Jilin
1792	8	<35 mm	6.4	Jilin
1793	8	<35 mm	4.2	Jilin
1794	11	<35 mm	5	Jilin
1795	1	<35 mm	2.2	Jilin
1796	1	<35 mm	6	Jilin
1797	0	<35 mm	0	Jilin
1798	1	<35 mm	3.5	Jilin
1799	1	<35 mm	9.9	Jilin
1800	2	<35 mm	5.1	Jilin
1801	4	<35 mm	4.4	Jilin
1802	2	<35 mm	14	Jilin
1803	0	<35 mm	6.2	Jilin
1804	3	<35 mm	6.4	Jilin
1805	6	<35 mm	1.8	Jilin
1806	0	<35 mm	2.3	Jilin
1807	0	<35 mm	0	Jilin
1808	1	<35 mm	6	Jilin
1809	0	<35 mm	0	Jilin
1810	2	<35 mm	6.1	Jilin
1811	1	<35 mm	1.1	Jilin
1812	1	<35 mm	8.4	Jilin
1813	2	<35 mm	46.1	Jilin
1814	0	<35 mm	32.6	Jilin
1815	0	<35 mm	71.2	Jilin
1816	2	<35 mm	8.6	Jilin
1817	0	<35 mm	0	Jilin
1818	2	<35 mm	2	Jilin
1819	1	<35 mm	12.8	Jilin
1820	0	<35 mm	6	Jilin
1821	0	<35 mm	6.3	Jilin
1822	2	<35 mm	6	Jilin
1823	1	<35 mm	4.9	Jilin
1824	0	<35 mm	0	Jilin
1825	3	<35 mm	5.6	Jilin
1826	1	<35 mm	5.3	Jilin
1827	0	<35 mm	0	Jilin
1828	0	<35 mm	0	Jilin
1829	0	<35 mm	0	Jilin
1830	0	<35 mm	0	Jilin
1831	0	<35 mm	0	Jilin
1832	0	<35 mm	9.3	Jilin
1833	0	<35 mm	0.2	Jilin
1834	2	<35 mm	10.8	Jilin
1835	0	<35 mm	37.3	Jilin
1836	0	<35 mm	37.3	Jilin
1837	3	<35 mm	8.1	Jilin
1838	0	<35 mm	37.1	Jilin
1839	2	<35 mm	36.9	Jilin
1840	1	<35 mm	12	Jilin
1841	1	<35 mm	37.5	Jilin
1842	5	<35 mm	7.2	Jilin
1843	2	<35 mm	30.9	Jilin
1844	3	<35 mm	41.6	Jilin
1845	2	<35 mm	62.7	Jilin
1846	0	<35 mm	56.3	Jilin
1847	0	<35 mm	46.5	Jilin
1848	2	<35 mm	8.7	Jilin
1849	0	<35 mm	0	Jilin
1850	1	<35 mm	0	Jilin
1851	4	<35 mm	4.3	Jilin
1852	5	<35 mm	0	Jilin
1853	1	<35 mm	20.9	Jilin
1854	2	<35 mm	26.2	Jilin
1855	3	<35 mm	4.4	Jilin
1856	0	<35 mm	4.5	Jilin
1857	4	<35 mm	7.1	Jilin
1858	5	<35 mm	9	Jilin
1859	1	<35 mm	8.6	Jilin
1860	0	<35 mm	15.9	Jilin
1861	2	<35 mm	16.9	Jilin
1862	1	<35 mm	10.4	Jilin
1863	3	<35 mm	5.8	Jilin
1864	4	<35 mm	4.7	Jilin
1865	1	<35 mm	5.5	Jilin
1866	7	<35 mm	5.2	Jilin
1867	0	<35 mm	0	Jilin
1868	1	<35 mm	13.6	Jilin
1869	7	<35 mm	16	Jilin
1870	3	<35 mm	11.9	Jilin
1871	8	<35 mm	6.7	Jilin
1872	2	<35 mm	6.5	Jilin
1873	0	<35 mm	1.4	Jilin
1874	0	<35 mm	2.4	Jilin
1875	2	<35 mm	21	Jilin
1876	0	<35 mm	6.7	Jilin
1877	0	<35 mm	0	Jilin
1878	0	<35 mm	8.6	Jilin
1879	1	<35 mm	0	Jilin
1880	2	<35 mm	6.6	Jilin
1881	1	<35 mm	0	Jilin
1882	0	<35 mm	0	Jilin
1883	2	<35 mm	31.4	Jilin
1884	2	<35 mm	10.4	Jilin
1885	0	<35 mm	1.8	Jilin
1886	2	<35 mm	1.3	Jilin
1887	5	<35 mm	3.5	Jilin
1888	8	<35 mm	2.5	Jilin
1889	9	<35 mm	0	Jilin
1890	0	<35 mm	0.1	Jilin
1891	2	<35 mm	34.8	Jilin
1892	1	<35 mm	18.9	Jilin
1893	4	<35 mm	10.8	Jilin
1894	5	<35 mm	20.6	Jilin
1895	0	<35 mm	100	Jilin
1896	0	<35 mm	100	Jilin
1897	1	<35 mm	82.3	Jilin
1898	1	<35 mm	12.2	Jilin
1899	0	<35 mm	3.4	Jilin
1900	0	<35 mm	0.1	Jilin
1901	0	<35 mm	0	Jilin
1902	0	<35 mm	3.4	Jilin
1903	0	<35 mm	0	Jilin
1904	2	<35 mm	10.1	Jilin
1905	2	<35 mm	13.4	Jilin
1906	5	<35 mm	8.3	Jilin
1907	0	<35 mm	0	Jilin
1908	3	<35 mm	0	Jilin
1909	1	<35 mm	19.2	Jilin
1910	4	<35 mm	0	Jilin
1911	4	<35 mm	4.6	Jilin
1912	7	<35 mm	4	Jilin
1913	0	<35 mm	0.2	Jilin
1914	0	<35 mm	0	Jilin
1915	0	<35 mm	32.1	Jilin
1916	0	<35 mm	41.9	Jilin
1917	0	<35 mm	17.6	Jilin
1918	3	<35 mm	4.8	Jilin
1919	1	<35 mm	18.1	Jilin
1920	7	<35 mm	5	Jilin
1921	0	<35 mm	0	Jilin
1922	0	<35 mm	0.3	Jilin
1923	1	<35 mm	5.3	Jilin
1924	2	<35 mm	13.7	Jilin
1925	1	<35 mm	16.2	Jilin
1926	3	<35 mm	0	Jilin
1927	4	<35 mm	37.3	Jilin
1928	4	<35 mm	28.8	Jilin
1929	4	<35 mm	90.6	Jilin
1930	6	<35 mm	3.4	Jilin
1931	6	<35 mm	23.8	Jilin
1932	8	<35 mm	4.7	Jilin
1933	9	<35 mm	0	Jilin
1934	2	<35 mm	13.5	Jilin
1935	1	<35 mm	34.8	Jilin
1936	1	<35 mm	9.3	Jilin
1937	2	<35 mm	8.5	Jilin
1938	1	<35 mm	2.1	Jilin
1939	1	<35 mm	21.7	Jilin
1940	0	<35 mm	0	Jilin
1941	0	<35 mm	0	Jilin
1942	0	<35 mm	0	Jilin
1943	0	<35 mm	0	Jilin
1944	0	<35 mm	0	Jilin
1945	0	<35 mm	0	Jilin
1946	0	<35 mm	37.3	Jilin
1947	0	<35 mm	37.3	Jilin
1948	3	<35 mm	26.6	Jilin
1949	0	<35 mm	0	Jilin
1950	1	<35 mm	33.8	Jilin
1951	3	<35 mm	10.8	Jilin
1952	2	<35 mm	11.5	Jilin
1953	2	<35 mm	12.8	Jilin
1954	0	<35 mm	0	Jilin
1955	5	<35 mm	4.9	Jilin
1956	5	<35 mm	4.5	Jilin
1957	0	<35 mm	18.9	Jilin
1958	4	<35 mm	10.9	Jilin
1959	0	<35 mm	0	Jilin
1960	0	<35 mm	1.8	Jilin
1961	2	<35 mm	50	Jilin
1962	2	<35 mm	7.1	Jilin
1963	7	<35 mm	17	Jilin
1964	6	<35 mm	57.7	Jilin
1965	8	<35 mm	32.3	Jilin
1966	6	<35 mm	36.9	Jilin
1967	6	<35 mm	31.3	Jilin
1968	8	<35 mm	9.9	Jilin
1969	12	<35 mm	0	Jilin
1970	10	<35 mm	8.2	Jilin
1971	0	<35 mm	0	Jilin
1972	4	<35 mm	0	Jilin
1973	0	<35 mm	0	Jilin
1974	0	<35 mm	1.8	Jilin
1975	2	<35 mm	0	Jilin
1976	0	<35 mm	13.5	Jilin
1977	0	<35 mm	0	Jilin
1978	0	<35 mm	0	Jilin
1979	0	<35 mm	0	Jilin
1980	0	<35 mm	0.8	Jilin
1981	0	<35 mm	0	Jilin
1982	0	<35 mm	2.7	Jilin
1983	0	<35 mm	4.6	Jilin
1984	0	<35 mm	2.1	Jilin
1985	0	<35 mm	5.4	Jilin
1986	2	<35 mm	18.8	Jilin
1987	13	<35 mm	4.5	Jilin
1988	0	<35 mm	9.1	Jilin
1989	11	<35 mm	11.9	Jilin
1990	1	<35 mm	6.7	Jilin
1991	4	<35 mm	13.8	Jilin
1992	0	<35 mm	0.2	Jilin
1993	0	<35 mm	12.2	Jilin
1994	0	<35 mm	18.5	Jilin
1995	3	<35 mm	6.4	Jilin
1996	0	<35 mm	5.1	Jilin
1997	1	<35 mm	10	Jilin
1998	2	<35 mm	19.1	Jilin
[truncated: 23,994 more rows]

## Sheet: Figure 5a
Figure 5a
Scenarios	Statistics of Water Footprint (m3/ton)
	Mean	25% percentile	Median	75% percentile
Current status	1299	982	1209	1518
Recycling irrigation 1	1264	947	1171	1485
Recycling irrigation 2	1228	909	1132	1447
Recycling irrigation 3	1193	873	1092	1404
Recycling irrigation 4	1159	846	1053	1358
Recycling irrigation 5	1123	827	1015	1305
Recycling irrigation 6	1088	812	978	1250
Recycling irrigation 7	1053	798	947	1199
Recycling irrigation 8	1018	787	921	1150
Pond reconnection 1 + Recycling irrigation 8	1005	776	909	1134
Pond reconnection 2 + Recycling irrigation 8	991	766	896	1117
Pond reconnection 3 + Recycling irrigation 8	978	756	883	1100
Pond reconnection 4 + Recycling irrigation 8	964	747	870	1082
Pond reconnection 5 + Recycling irrigation 8	950	739	858	1064
Pond reconnection 6 + Recycling irrigation 8	937	731	845	1046
Pond reconnection 7 + Recycling irrigation 8	923	724	834	1029
Pond reconnection 8 + Recycling irrigation 8	910	718	822	1011
Pond construction 1 + Recycling irrigation 8 + Pond reconnection 8	886	702	801	981
Pond construction 2 + Recycling irrigation 8 + Pond reconnection 8	868	689	783	958
Pond construction 3 + Recycling irrigation 8 + Pond reconnection 8	852	680	771	938
Pond construction 4 + Recycling irrigation 8 + Pond reconnection 8	839	671	758	920
Pond construction 5 + Recycling irrigation 8 + Pond reconnection 8	827	665	748	903
Pond construction 6 + Recycling irrigation 8 + Pond reconnection 8	817	659	740	891
Pond construction 7 + Recycling irrigation 8 + Pond reconnection 8	809	654	732	883
Pond construction 8 + Recycling irrigation 8 + Pond reconnection 8	802	649	726	873

## Sheet: Figure 5b
Figure 5b
Scenarios	Statistics of Irrigation Self-Sufficiency (%)				Statistics of potential yield loss under 25% dry condition (%)				Statistics of potential yield loss under 5% extreme dry condition (%)
	Mean	25% percentile	Median	75% percentile	Mean	25% percentile	Median	75% percentile	Mean	25% percentile	Median	75% percentile
Current status	3	2.9	3.1	3.2	6.1	2.5	5	8.3	11.3	7.9	10.5	14.7
Recycling irrigation 1	5.2	5	5.3	5.4	5.9	2.3	4.7	8.1	11	7.7	10	14.2
Recycling irrigation 2	7.4	7.1	7.5	7.7	5.6	2.2	4.3	7.7	10.7	7.3	9.6	14
Recycling irrigation 3	9.6	9.2	9.7	10	5.4	2	4.1	7.6	10.4	6.9	9.2	13.8
Recycling irrigation 4	11.8	11.2	11.9	12.3	5.2	1.8	3.9	7.3	10.1	6.4	8.8	13.6
Recycling irrigation 5	14	13.3	14.1	14.7	4.9	1.6	3.6	7.1	9.9	6.2	8.5	13.3
Recycling irrigation 6	16.2	15.4	16.3	17	4.7	1.4	3.4	6.9	9.6	6.1	8.3	13.2
Recycling irrigation 7	18.4	17.5	18.5	19.3	4.5	1.2	3.1	6.7	9.3	5.8	8.2	12.9
Recycling irrigation 8	20.6	19.6	20.7	21.6	4.3	1	2.9	6.4	9.1	5.6	8	12.4
Pond reconnection 1 + Recycling irrigation 8	21.8	20.7	22	22.9	4.2	0.9	2.8	6.4	9	5.5	8	12.3
Pond reconnection 2 + Recycling irrigation 8	23.1	21.8	23.3	24.2	4.2	0.9	2.8	6.3	9	5.5	8	12.4
Pond reconnection 3 + Recycling irrigation 8	24.4	22.9	24.6	25.4	4.1	0.9	2.7	6.3	8.9	5.5	7.9	12.4
Pond reconnection 4 + Recycling irrigation 8	25.6	24.1	25.9	26.7	4.1	0.8	2.6	6.2	8.8	5.3	7.8	12.4
Pond reconnection 5 + Recycling irrigation 8	26.9	25.2	27.2	28	4	0.8	2.5	6.2	8.8	5.3	7.6	12.4
Pond reconnection 6 + Recycling irrigation 8	28.1	26.3	28.5	29.4	4	0.8	2.5	6.1	8.7	5.2	7.5	12.3
Pond reconnection 7 + Recycling irrigation 8	29.4	27.4	29.7	30.8	4	0.7	2.4	6	8.7	5.1	7.4	12.3
Pond reconnection 8 + Recycling irrigation 8	30.6	28.6	31	32.2	3.9	0.7	2.4	6	8.6	5.1	7.4	12.4
Pond construction 1 + Recycling irrigation 8 + Pond reconnection 8	32.6	30.3	33	34	3.8	0.7	2.2	5.9	8.4	4.9	7.7	11.5
Pond construction 2 + Recycling irrigation 8 + Pond reconnection 8	34.3	31.8	34.7	36	3.7	0.6	2.2	5.7	8.3	5	7.8	11.3
Pond construction 3 + Recycling irrigation 8 + Pond reconnection 8	35.7	33.2	36.1	37.7	3.6	0.5	2.1	5.6	8.1	4.9	7.3	11.2
Pond construction 4 + Recycling irrigation 8 + Pond reconnection 8	37	34.6	37.3	39.1	3.5	0.5	2.1	5.5	8	4.9	7.2	11.2
Pond construction 5 + Recycling irrigation 8 + Pond reconnection 8	38.2	35.5	38.5	40.3	3.5	0.5	2	5.4	8.1	4.8	7.4	11.1
Pond construction 6 + Recycling irrigation 8 + Pond reconnection 8	39.2	36.4	39.5	41.3	3.5	0.5	2	5.2	8	4.7	7.4	11.1
Pond construction 7 + Recycling irrigation 8 + Pond reconnection 8	40	37.2	40.3	42.2	3.4	0.4	1.9	5.1	7.8	4.7	7.3	10.9
Pond construction 8 + Recycling irrigation 8 + Pond reconnection 8	40.8	38	41.1	43.3	3.3	0.4	1.9	5.1	7.7	4.7	7.2	10.9

## Sheet: Figure 5c
Figure 5c
Rice-growing provinces	Mean water footprints under system redesign scenarios (m3/ton)
	Current status	Recycling irrigation 100%	Recycling irrigation 100% + Pond reconnection 100%	Recycling irrigation 100% + Pond reconnection 100% + Pond construction to 8%
Heilongjiang	1008	824	817	775
Jilin	849	736	727	663
Liaoning	969	777	775	730
Jiangsu	1612	929	772	772
Jiangxi	1272	968	882	867
Hubei	1153	804	718	697
Anhui	1109	966	818	782
Hunan	1207	971	805	731
Sichuan	1265	1102	933	674
Yunnan	1518	1245	1165	757
Guizhou	1798	1618	1568	937
Hainan	1678	1367	1173	1173
Fujian	1756	1461	1362	1104
Zhejiang	1402	1235	1075	868
Guangdong	1669	1540	1349	1142
Guangxi	1302	1189	1083	900

## Sheet: Figure 5d
Figure 5d
Rice-growing provinces	Mean potential yield loss under 25% dry conditions for system redesign scenarios (%)
	Current status	Recycling irrigation 100%	Recycling irrigation 100% + Pond reconnection 100%	Recycling irrigation 100% + Pond reconnection 100% + Pond construction to 8%
Heilongjiang	0.119	0.091	0.09	0.079
Jilin	0.099	0.084	0.082	0.062
Liaoning	0.114	0.086	0.086	0.072
Jiangsu	0.061	0.028	0.023	0.023
Jiangxi	0.047	0.031	0.03	0.029
Hubei	0.039	0.018	0.015	0.014
Anhui	0.07	0.04	0.031	0.028
Hunan	0.059	0.047	0.043	0.038
Sichuan	0.026	0.017	0.012	0.012
Yunnan	0.033	0.018	0.015	0.006
Guizhou	0.042	0.036	0.034	0.022
Hainan	0.081	0.051	0.045	0.045
Fujian	0.05	0.034	0.033	0.032
Zhejiang	0.055	0.04	0.036	0.03
Guangdong	0.022	0.011	0.008	0.006
Guangxi	0.06	0.052	0.046	0.036

[truncated: 1 more sheets: Supplementary Figure 3]
